# Supplementary material for: Inflammation and transcriptional responses of peripheral blood mononuclear cells in classic ataxia telangiectasia
Source: PLoS One. 2018 Dec 26;13(12):e0209496. doi: 10.1371/journal.pone.0209496 (PMC6306200; doi:10.1371/journal.pone.0209496)
Supplement: S1 Table — [provided as a tab-delimited file]. (TXT) [file pone.0209496.s002.txt]

	CTR1	AT-1	AT-2	CTR2	AT-3	CTR3
A1BG	135	218	139	85	166	171
A1BG-AS1	133	95	136	110	123	140
A1CF	1	0	0	1	0	0
A2M	15	29	27	6	24	10
A2M-AS1	124	178	162	240	166	69
A2ML1	0.97	1	0	2	1	3
A2MP1	0	0	0	0	1	0
A3GALT2	0	6	0	0	0	0
A4GALT	9	1	6	0	7	10
A4GNT	1	0	0	0	0	0
AA06	0	0	0	0	0	0
AAAS	671.27	332	621	370	686.51	760.4
AACS	367	269.09	410	201.01	540	449
AACSP1	0	0	0	0	0	0
AADAC	0	0	0	0	0	0
AADACL2	0	0	0	0	0	0
AADACL2-AS1	2.7	2.99	2	7	4.97	3.99
AADACL3	0	0	0	0	0	0
AADACL4	0	0	0	0	0	0
AADACP1	0	0	0	0	0	0
AADAT	1	0	0	0	0	0
AAED1	492.12	919.24	486.01	216.27	706.89	502.44
AAGAB	1791.94	1296.96	1567	849.33	2284	1685.01
AAK1	3473.58	2896.54	2741.35	3393.92	4754.64	4237.05
AAMDC	97	60	59	30	70	92
AAMP	2891	1766.71	2765.06	1304	3244.01	2851.03
AANAT	0	0	0	0	1	1
AAR2	1178	1194	1132.97	583	1539	1422
AARD	11	9	5	5	7	3
AARS	2027	641.96	1730.02	1082	2708	2285
AARS2	810.58	338.3	657.21	528.85	849.32	902.63
AARSD1	427.93	264	351	267	419.13	479.94
AASDH	946.7	315	810	581.1	1087.59	1132.26
AASDHPPT	2172.93	1282.32	2036.87	1166	2968.97	2261.66
AASS	193.26	162.43	118	239.56	214.2	292.73
AATF	2810.69	2298.94	2529.64	1368.12	3309	2857
AATK	204	481	178	147	234	159
AATK-AS1	0	0	0	0	0	0
ABAT	918.25	1378.35	1394.9	615	815.92	857
ABCA1	1636	6220.71	584.41	1018	953.96	1122.86
ABCA10	26	18	26.94	32	29	35
ABCA11P	241.37	164.2	171.74	171.2	266.49	277.56
ABCA12	0	0	0	0	0	0
ABCA13	387.04	178.79	119.95	71.21	432.97	71.08
ABCA17P	2	0	1	0	5	0
ABCA2	1829	1957.79	1235.97	1229	3339	1760.25
ABCA3	238	304	259	145	736	280
ABCA4	0	0	0	0	1	0
ABCA5	616.26	329.84	380.61	698.68	1020.03	656.4
ABCA6	27	43	53	24.01	57	21
ABCA7	3164.5	1571.97	2452	1683.33	2393.32	3975.61
ABCA8	0	0	0	2	1	0
ABCA9	47.13	60.88	75.74	85.31	75.08	42.02
ABCB1	1077	1280.02	1026	828.86	1801	1725.01
ABCB10	1548	1223.53	1455.73	805.99	1905.84	1444.09
ABCB11	2	0	2	0	2	3
ABCB4	212.55	35.98	126	121.14	41.03	304.99
ABCB5	33.56	28.07	27.17	38.36	21.06	23.02
ABCB6	98	76	121	81	113	126
ABCB7	1175.34	795	1220	688	1279.69	1390.88
ABCB8	616	393	530	344.94	668	618.35
ABCB9	42	24	37	28	40.84	58
ABCC1	2959.97	2749.47	2704.82	1561.85	3719.78	2939.41
ABCC10	937	481.99	861	583	1190	1003
ABCC11	6	4	3	0	0	1
ABCC12	0	0	0	0	0	0
ABCC13	3	11	0.99	2	27.9	1
ABCC2	57	38	33	56	50	72
ABCC3	699	2267.07	1439	578	2598	964
ABCC4	1236.18	1733.06	1256.29	582.44	2959.87	727
ABCC5	817	507	751	499	847	999
ABCC5-AS1	0	0	0	0	0	0
ABCC6	158.43	88	156.65	78.65	117.94	80
ABCC6P1	0	0	1.15	0	1.06	0
ABCC6P2	0	0	1.2	1.35	0	0
ABCC8	0	0	0	0	0	0
ABCC9	1805.79	2548.27	2149.07	3292.23	2199.2	1968.91
ABCD1	909	1023	842	599	917	874
ABCD2	1341.13	519.63	957	901.93	1844	1717.03
ABCD3	2013.15	755.43	1744	1040.98	2315.2	1917.12
ABCD4	768.47	406.01	689.12	410.86	928	936.93
ABCE1	4031.32	3473.45	3237.05	2124.99	4517.14	4801.55
ABCF1	3053.14	3078.11	2540.98	1575.13	3736.76	3225.1
ABCF2	2193	1150.99	1879	1043	2640.85	2276
ABCF3	1562.22	1131	1333	777.99	1811	1547
ABCG1	1000	1071.94	311.21	393	554	875
ABCG2	19	13	21	27	12	21
ABCG4	0	0	0	1	0	0
ABCG5	0	0	0	0	0	0
ABCG8	0	0	0	0	0	0
ABHD1	6	1	2	3	8	5
ABHD10	1686.99	603	1088	904.72	1726.03	1743
ABHD11	219.19	205.22	303.41	159.48	243.07	232.03
ABHD12	642.99	770.05	619	369	725.03	758.56
ABHD12B	0	0	0	0	0	0
ABHD13	2623	3207.09	2342	1418.85	3111.46	2694
ABHD14A	156.87	219	278	135	450	332
ABHD14A-ACY1	19.62	0	0	0	0	0
ABHD14B	1386.46	1205.64	1322	879	2079.8	2220.41
ABHD15	1149.22	1438.23	1040.45	578.37	1881.48	1141.67
ABHD16A	1413	2010.35	1598	712.99	1674.01	1510
ABHD16B	1	0	0	0	0	0
ABHD17A	4689.59	4310	3634	1789.68	6788.57	4523.33
ABHD17B	1722.16	1645.85	1463	959.35	2193	2154.18
ABHD17C	110	240.99	79	65	226	93
ABHD2	7675.57	14750.96	9445.44	4487.94	11700.64	6789.32
ABHD3	935	371	921	570.28	1551.02	960.97
ABHD4	411	328	455	240	703	401
ABHD5	819	1284.02	1329.05	791.06	1169.17	861.01
ABHD6	465	369.37	457.02	199	678.71	346
ABHD8	416	209	409	194	413.19	370
ABI1	5671.87	5731.24	5447.92	3175.38	7388.85	5907.49
ABI2	962.07	819.9	752.98	684.82	1317.52	1374.35
ABI3	2241.02	1457	1948.3	859	3378	1727
ABI3BP	0	0	0	0	0	0
ABL1	1770.63	1602.8	1557	932	2212.02	1857.97
ABL2	988.71	1209.85	874.03	845.4	1069.05	1039.02
ABLIM1	7705.83	5145.29	5144.27	5349.99	6403.95	13923.48
ABLIM2	48	18	36	33	50	40
ABLIM3	223	1132	632	178.31	840.59	252
ABO	1	0	0	12.31	1	1
ABR	4560.11	4436.06	4490.18	2131.99	5901.08	3666.26
ABRA	0	0	1	0	0	2
ABRACL	2039.98	1816.65	1850.15	1088.76	2874.6	2196.34
ABT1	1844.98	2327	1531.91	855	2235.51	1942.98
ABTB1	2752	2517.99	2127.53	1014	2888.17	2774.82
ABTB2	50	171	63	40.01	73	61
AC093375.1	3	3	1	7	3	1
ACA11	7.5	7	10	1.5	5.5	9
ACA12	0	0	1	1	0	0.5
ACA26	0	0	0	0	0	0
ACA35	15	5.5	23.5	18.5	8.5	15.5
ACA45	0	0	0	0	0	0
ACA47	129.5	60	115.87	113	57	174
ACA57	0.5	0	1	2.5	0	0
ACA59B	5	2.25	3	3.75	4.75	4.5
ACA66	0	0	0.5	0.5	0	1
ACA68	7	7.5	13	7.5	11.5	11.5
ACAA1	2162	2387	2370.11	1133	2362	2087.82
ACAA2	1608	2463.11	2166.7	1079	3270.03	1692.79
ACACA	1151.14	815.33	1188	744.66	1404.38	1125
ACACB	560.1	212.75	395	474.77	671.96	671.86
ACAD10	760.99	475.99	746	535.46	882.97	887.01
ACAD11	334.05	160.42	259.81	313.57	223.36	424.21
ACAD8	639.37	419	568.98	314	801	633
ACAD9	830	525	824	511	874.99	850
ACADL	0	0	0	0	0	0
ACADM	1560.14	702	1580.05	774.13	2067.65	1720.45
ACADS	397	281	394	220	556	433
ACADSB	1666.76	1111.28	1173.29	1038.17	1709.43	1892.83
ACADVL	2964.5	5182.61	4007.32	1717	5124.08	3406.76
ACAN	2	0	0	0	0	0
ACAP1	4793.47	2944.84	3632.96	2747.99	5715.5	6839.75
ACAP2	15252.52	10451.98	14371.87	8116.94	16582.14	15476.97
ACAP3	667.46	581	623	313	647	725
ACAT1	766	680	687.99	344	1079	907
ACAT2	715	597.08	600	343	816	811
ACBD3	3023.76	4213.25	2619.24	1599.02	3128.48	3237.94
ACBD4	303.15	92	201	168.02	239	287.98
ACBD5	2050.36	1389.87	1998.29	1075.15	2842.97	1742.99
ACBD6	712	706	690	396	729	878.04
ACBD7	90.14	92.19	58.3	96.01	89.02	63.97
ACCS	268.98	121.32	129	226	118	132
ACCSL	3	46	17	11	15	6
ACD	519	310.08	428	246.03	674	611
ACE	172	148	168	45	106	60.99
ACE2	0	0	0	0	0	1
ACER1	3	1	6	3	9	8
ACER2	134	227	186	83	269.93	109
ACER3	1186.53	778.98	1177.85	566	1146.13	975.76
ACHE	0	20	1	0	1	1
ACIN1	6754.44	4581.56	6364.87	4274.97	8387.17	7895.68
ACKR1	1	2	3	0	0	0
ACKR2	12.88	13	9.99	16.12	5	6.02
ACKR3	140	58	114	74	223	169
ACKR4	0	3	3	5	3	4
ACLY	7188.56	6296.78	6798.37	3489.95	9653.39	7387.31
ACMSD	0	0	0	0	0	0
ACN9	315	223	249	227	409	391
ACO1	662.2	379	596	322	566	667
ACO2	3862	3824.51	3713	1760	4488	4130.43
ACOT1	37.64	92.48	41.25	21.99	80.37	35.91
ACOT11	39	15	38	22	32	46
ACOT12	2	0	0	0	2	1
ACOT13	470.05	175	379.92	222	594.94	437
ACOT2	244.36	361.52	187.51	111.01	292.63	288.09
ACOT4	58.54	85	54	33	109	56
ACOT6	0	0	0	1	0	0
ACOT7	212	403	264	86	481	236
ACOT8	392	325.62	410.76	171	441.96	430
ACOT9	1090	2175.07	1300	602	1472.99	999
ACOX1	3735.98	2666.16	3855.92	2036	4529.44	2984.72
ACOX2	7	103	5	5	17	10
ACOX3	504	423	493	306	660	507
ACOXL	1	0	0	0	1	3
ACP1	2798.86	2671.99	2319	1406	3489.91	3360.96
ACP2	822.94	503.04	876	312	907.06	612.07
ACP5	1245.93	1045	718.11	365	904.97	1045
ACP6	181.64	77	131	98	244	228
ACPP	880	982	1012.57	357	921.01	890
ACPT	0	0	0	0	0	0
ACR	0	1	2	0	0	3
ACRBP	260	559	532	189.47	466	249.99
ACRC	141	95	111	110	161	148
ACRV1	0	0	0	0	0	0
ACSBG1	12	96.11	59	29	54	36
ACSBG2	0	0	0	1	0	3
ACSF2	382.99	264	340	157	405	369
ACSF3	1203	545.03	962.08	584	1293	1215
ACSL1	3531	19353.92	3427	2209.04	6084	2182
ACSL3	2066.96	4195.17	1512.09	1112.07	2105.99	1990.62
ACSL4	5591.26	8802.79	6208.58	3153.04	7824.06	4895.52
ACSL5	3404.91	2240	3144.11	1705.34	4802.44	3232.12
ACSL6	1212.4	360.78	707.8	790.37	1677.86	1854.59
ACSM1	21	8	5	2	26	9
ACSM2A	0	0	0	0	0	0
ACSM2B	0	0	0	0	0	0
ACSM3	179	87	110	98	101	234
ACSM4	0	0	0	0	0	1
ACSM5	1	1	2	3	3	0
ACSS1	3125.31	1858.86	2905	1609.16	3255.42	3660.15
ACSS2	921.96	1039.99	1226	492	950	1031
ACSS3	0	0	0	1	2	0
ACTA1	1	5	0	1	1	0
ACTA2	128	190.93	73	68	278	98
ACTB	282614.97	407805.18	298434.65	124464.01	369188.37	254476.77
ACTBL2	0	0	0	0	0	0
ACTC1	0	2	0	0	0	0
ACTG1	76106.13	118101.16	74821.9	34375.76	109624.05	77823.24
ACTG1P4	12.37	13	12	48	16	13
ACTG2	1	4	0	0	1	0
ACTL10	121	62	66	49	157	123
ACTL6A	1307	431	1044	600	1338.02	1348.99
ACTL6B	0	0	0	0	0	0
ACTL7A	0	0	0	0	0	0
ACTL7B	1	0	2	1	0	1
ACTL8	0	0	0	0	0	0
ACTL9	0	0	0	0	0	0
ACTN1	5588.49	10241.04	5984.55	3798.74	6562.6	7150.4
ACTN1-AS1	0	3	4	0	0	1
ACTN2	0	0	0	1	0	0
ACTN3	2	14	0	0	24	0
ACTN4	7287.79	8192.1	6981.82	3341.04	11831.25	5669.86
ACTR10	1812.9	1518.5	1762.96	928	2242.99	1968.24
ACTR1A	3654	3502	3461.97	1752.04	5339.93	3305
ACTR1B	2225	1672.18	1969	1036.99	2886	2656
ACTR2	36818.4	33600.12	34833.8	15816.43	47843.01	34367.57
ACTR3	24399.71	22229.64	22411.86	11616.64	32430.78	23128.84
ACTR3B	229.04	223.75	222.3	150.37	330.73	299.2
ACTR3BP2	0	0	0	0	1	0
ACTR3BP5	0	0	0	0	0	1
ACTR3C	46.96	52.27	48.7	39.27	41.38	54.43
ACTR5	432	324.07	302	267	560	478
ACTR6	1136.79	683.01	851.98	516	1432.71	1313.89
ACTR8	1335.92	976.99	1289.06	752.88	1735.2	1630.67
ACTRT1	0	0	0	0	0	0
ACTRT2	0	0	0	0	0	0
ACTRT3	5	7	8	4	10	5
ACVR1	365	663	484	258	711	447
ACVR1B	526	1079	505	338	547	493.98
ACVR1C	146	39	54.08	149	178.91	145
ACVR2A	563.87	923	735	381.98	772	665
ACVR2B	382	181.99	339	480.99	641.72	626.86
ACVR2B-AS1	2	1	5	12	7	8
ACVRL1	54.95	76.04	89	50	119	73
ACY1	186.46	150	224	106	199.42	226.99
ACY3	20	11	13	11	9	25
ACYP1	118	49	67	64	149	150
ACYP2	179	110	183	89	162	221
ADA	763	531.13	587	351	1346.32	988
ADAD1	0	0	0	0	1	0
ADAD2	0	0	0	1	0	2
ADAL	223	136.99	154	141.98	158.91	316
ADAM10	9187.79	7380	9581.73	5805.55	11436.14	9665.8
ADAM11	7	5	4	2	2	3
ADAM12	77	76	134	166	152	126
ADAM15	2469.24	3647.36	2796	1066	2616.44	2338.76
ADAM17	2299.98	4009.02	2490.42	1448.89	3308.31	1931.93
ADAM18	0	0	1	0	0	0
ADAM19	2824	3614	3178.49	1606.42	3688.99	2769.98
ADAM1A	176	56	118	157	152	214
ADAM2	0	0	0	0	0	0
ADAM20	3	7	3	13	6	10
ADAM20P1	10	5	5	11	9	7
ADAM21	1	1	2	2	4	10
ADAM21P1	0	0	0	0	0	0
ADAM22	125	81	97	90	250	140
ADAM23	60	5	21	64	19	129
ADAM28	664.58	302	447	427.03	131	861.23
ADAM29	2	0	1	0	5	0
ADAM30	0	0	0	1	0	0
ADAM32	14	26	8	8	20	12
ADAM33	0	1	1	0	0	1
ADAM3A	2	0	2	2	2	0
ADAM5	0	0	0	0	0	1
ADAM6	0	0	0	0	0	0
ADAM7	0	0	0	0	0	0
ADAM8	4403.4	6475.61	5026	2039.99	5616.77	4385.02
ADAM9	1118.28	3709.81	1773.43	741	1999	1011
ADAMDEC1	25	51	31	9	27	26
ADAMTS1	217	131	113	151	145	209
ADAMTS10	265.01	306.13	213	234.01	198	491.36
ADAMTS12	0	0	0	0	0	0
ADAMTS13	20	9	8	9	21	26
ADAMTS14	8	10	1	2	32	2
ADAMTS15	0	6	0	0	0	1
ADAMTS16	0	0	0	0	0	0
ADAMTS17	74.6	58.94	60.07	62.09	74.18	153.99
ADAMTS18	0	0	0	0	0	0
ADAMTS19	0	0	0	47	0	0
ADAMTS2	6	41	9	7	43.99	7.98
ADAMTS20	0	0	0	0	0	0
ADAMTS3	4	0	2	1	1	0
ADAMTS4	62.79	82.55	70.83	81.99	71.35	73.68
ADAMTS5	147.57	22	160	91	83	144.03
ADAMTS6	184	91	133	91	142	252
ADAMTS7	2	0	1	0	2	4
ADAMTS7P1	16	4.39	12	8	18.97	43
ADAMTS8	0	0	2	0	0	0
ADAMTS9	0	0	1	0	0	0
ADAMTS9-AS2	0	0	0	0	0	0
ADAMTSL1	0	0	0	0	0	0
ADAMTSL2	26.01	30	29.38	34.07	27.82	29.01
ADAMTSL3	1	3	0	0	10	1
ADAMTSL4	470.02	668	775	287	519	613
ADAMTSL4-AS1	98	109.99	85.09	71.45	74.18	48
ADAMTSL5	21	8	11	10	45	31
ADAP1	1982	2181.5	2179.95	626	2213	1431
ADAP2	1063.6	1928.01	1429.96	540	1216.11	822.01
ADAR	19193.28	16847.4	16883.24	10426.01	23495.81	18953.37
ADARB1	730	303	386	377	875	909.04
ADARB2	5	1	7.92	15.07	3	5
ADARB2-AS1	0	0	0	0	0	0
ADAT1	1045.78	688.97	851.52	775.23	1132.03	992.55
ADAT2	226.54	141.73	144	237	204	257
ADAT3	93	82	92	48	147	93
ADC	52	15	22	17	53	60
ADCK1	176	68	175	102	182	166
ADCK2	918	617.01	750	448	1034	994
ADCK3	1900	1220.21	1852	1076	2089.89	2395.59
ADCK4	465.01	219	397.06	271	610	563.72
ADCK5	126	81	127	95	150	187
ADCY1	7	9	9.99	7	5.94	4
ADCY10	1	5	1	4	3	4
ADCY10P1	44	37.03	30	72.07	47.41	77
ADCY2	0	0	0	1	1.99	1
ADCY3	572.01	780.96	646.99	405	1039.06	792.32
ADCY4	36	37	24	16	27	24
ADCY5	0	2	1	0	1	1
ADCY6	40.35	124.99	60.14	20.62	65.47	43
ADCY7	14854.74	7353.22	13648.09	7464.18	17597.4	13681.15
ADCY8	0	0	0	0	0	0
ADCY9	826	705	882	398	1531.05	603
ADCYAP1	0	1	0	0	1	0
ADCYAP1R1	0	1	0	0	3	0
ADD1	10549.18	8743.33	8915	5054.05	12754.19	11004
ADD2	241	101	220	160	201	454
ADD3	17979.15	12768.92	14298.61	9548.17	25574.32	21612.19
ADD3-AS1	0	4	5	2	2	4
ADGB	3	7	8	1	2	4
ADH1A	0	0	0	0	0	0
ADH1B	0	0	0	0	0	0
ADH1C	0	0	0	0	0	0
ADH4	3.15	7.19	3	6.95	9	6
ADH5	2981.99	2104	2308	1465.93	3807	3347
ADH6	0	0	0	0	0	0
ADH7	0	0	0	0	0	0
ADHFE1	98	65.37	104	52	99	76
ADI1	2116.52	2081.02	2216	840	2225	2278
ADIG	0	0	0	1	0	0
ADIPOQ	19.96	26.45	21.5	29.92	22.9	13.77
ADIPOQ-AS1	0	1	1	1	0	1
ADIPOR1	3441.03	5572.24	4037.99	1645.74	5057.37	3105.81
ADIPOR2	1710.02	1559	1795	1040	1896.26	1483
ADIRF	5	0	0	1	0	3
ADK	1026.06	1064	742	529.99	879.3	1796.36
ADM	139.16	2221	133	62	118	169
ADM2	47.45	24	27.66	16.97	23.08	17.86
ADM5	29	14	15	22	24	40
ADNP	2554.99	2122.02	2105.76	2015.01	3361.88	2985.55
ADNP2	1362.69	3480.92	1087	731.98	1711.26	1613.13
ADO	1335.84	1062.96	1157.35	487.99	1429.06	990
ADORA1	34	8	38	5	8	28.99
ADORA2A	949.19	1933.77	509.8	403.78	815.75	1051.47
ADORA2A-AS1	2	16	3	2	0	12
ADORA2B	45	514	74	27	117	58
ADORA3	54	43.99	95	44	95	51
ADPGK	3748.68	4445	3630.63	1956	3837.01	3593.86
ADPGK-AS1	170	118	102	43	27	203
ADPRH	1090	1033	1148	526	986.34	806
ADPRHL1	13	12	4	4	15	11
ADPRHL2	665	647	711	367	939	708
ADPRM	493	328	324.75	297	399	730.11
ADRA1A	15.6	25.13	17.28	20.15	8.78	9.01
ADRA1B	0	0	0	0	0	0
ADRA1D	0	0	0	0	0	0
ADRA2A	35	140	87	6	58	15
ADRA2B	0	36	0	0	1	1
ADRA2C	0	0	0	0	1	0
ADRB1	32	62	49	16	115.61	103
ADRB2	2083.07	1274.01	1720.57	930.5	4906.19	1286
ADRB3	0	0	0	0	0	0
ADRBK1	12799	8723.62	11904.55	5621.71	14169.88	12350.88
ADRBK2	5686.5	3068.01	6663.12	2874.37	5948.9	4756.11
ADRM1	1625	1658.19	1472	690	2075.01	1536.9
ADSL	1945	1374.08	1837	1041.97	2218.63	2394
ADSS	3569.32	2664.36	3119.41	1740.9	3678.12	3273.56
ADSSL1	54	39	49	28	56	70
ADTRP	100	64	60	72	85.75	267.97
AEBP1	247	75	222	217	147	603.64
AEBP2	1327.99	1260.82	1020.98	962	1452.93	1286.91
AEN	932	1781	571.94	455	997	1065.01
AES	15101.62	9885.97	10494.31	5950.85	15625.83	14205.21
AFAP1	553	1179	1312.77	269	1762.02	920
AFAP1-AS1	9	11	17	2	10	12
AFAP1L1	6	3	6	15	1	19
AFAP1L2	204.81	294	255.48	64.83	326	197
AFF1	3955.24	3696.56	3604.18	2768.25	4934	4413.09
AFF2	355	614	273	195	255	423
AFF3	1107.08	285.69	752.04	750.55	312.13	1184.03
AFF4	5014.51	8902.4	4614.83	3536.48	6410.28	5597.93
AFG3L1P	590.79	424.99	418.09	441.26	559.97	559.12
AFG3L2	2093	2409	1932	1056.12	2138	2435.02
AFM	0	0	0	0	0	0
AFMID	211.34	160.97	241.39	169.38	210.07	211.08
AFP	0	0	0	0	0	0
AFTPH	4185.91	3954.71	3692.75	2417.77	3962.37	4203.25
AGA	780.86	887.02	804.69	379	1273	850
AGAP1	485	503	433.25	295.99	802.01	247
AGAP11	1.06	4.12	2.69	7.42	10	5.06
AGAP2	2944.44	1495.91	1990	1436	4097.32	3074.19
AGAP2-AS1	4	1	1	0	6	5
AGAP3	1105.6	1084.09	1171	419	1690	1061
AGAP4	329.76	190.52	178.48	215.26	292.73	334.11
AGAP5	174.12	87.28	152.81	190.04	238.97	172.91
AGAP6	299.62	202.65	260.16	476.49	291.61	362.42
AGAP7	37.24	37.98	8.9	48.69	10.44	22.45
AGAP9	121.21	105.83	121.06	124.58	157.88	156.41
AGBL1	0	0	0	0	0	0
AGBL1-AS1	0	0	0	0	0	0
AGBL2	30.7	27	23	23	38	52
AGBL3	14	3	10	12	12	12
AGBL4	1	0	0	0	0	5
AGBL4-IT1	0	0	0	0	0	0
AGBL5	371	417	351	190	512	448
AGBL5-AS1	2	2	1	0	1	1
AGER	135	111	154	107	142	218.99
AGFG1	3137	3932.1	2696	2502.8	3779.52	2792.66
AGFG2	929.53	270	543.95	387.81	1448.73	738.91
AGGF1	2798.4	1531	2266.78	1508	3201.72	2834.13
AGK	1042	1321	1022	533	1257	1172
AGL	2177.5	798.98	1634	1147	2795.57	2423.11
AGMAT	379.65	122.62	225.65	266.66	294.31	621.54
AGMO	3.91	4.93	0	9.16	6	2.97
AGO1	3179.08	3261	3738.15	1940.99	3921.81	3140
AGO2	1308	2909	1292	983	1947	1441
AGO3	752	581	745	644	932	921
AGO4	6635.33	4721.97	6774.94	3375.06	8110.66	5284.18
AGPAT1	1404.37	1904.04	1405	661	1942	1468
AGPAT2	900.02	1085.65	1095.59	446	1239	783.5
AGPAT3	2893.01	2568.99	3256.01	1568.01	3806.89	2747.78
AGPAT4	442.81	824.06	616	600	1035	435
AGPAT4-IT1	43	66	46	66	57	30
AGPAT5	2051.93	749.99	1736	1012.03	1776	2061.98
AGPAT6	2927.06	3396.21	2678	1556.85	3789.55	3079.02
AGPAT9	1035.17	8177.48	1597.02	728.15	1298.8	1071.66
AGPS	3227	2283.91	3112.16	1985.01	4342.79	3122.05
AGR2	0	1	0	0	0	0
AGR3	0	0	0	0	0	0
AGRN	232	293	263	140	152	259
AGRP	1	1	5	2	3	0
AGT	0	0	0	0	0	0
AGTPBP1	8097.79	6974.88	8820.7	4885.25	9288.42	7475.39
AGTR1	2	0	0	0	0	0
AGTR2	0	0	0	0	0	0
AGTRAP	2653	3045.03	3024	1231	3227.16	2234
AGXT	0	0	0	0	0	0
AGXT2	0	0	1	0	0	0
AHCTF1	4987.16	4216.55	3871.83	3057.02	6581.99	5164.4
AHCTF1P1	18.64	18.02	16.49	10.17	26.17	5.61
AHCY	1473.01	1163.07	1600.36	692	1361.97	1735
AHCYL1	3467.66	2588.58	3533.58	1832.78	4264.13	3545.01
AHCYL2	759	551.95	768.94	500	853	873.99
AHDC1	569.06	312.99	437	347.02	690	578.4
AHI1	215	76	184	237	174	134.11
AHNAK	161071.67	185557.93	178118.1	115783.97	227973.42	117615.5
AHNAK2	1	9	0	1	0	0
AHR	5856.05	40499.37	10548.14	4725.75	8469.04	7174.48
AHRR	15	15	21	5	32	17
AHSA1	2712	1045	2272	1274.03	3126	3017.11
AHSA2	703.35	482.73	525	1047	689	877
AHSG	0	0	0	0	0	0
AHSP	28	38	3	1	264.09	4
AICDA	9.55	23.1	37.29	37.82	21.29	22.82
AIDA	4353.64	2900.95	3751.44	2126.11	4973.55	5010
AIF1	7990.42	8777.25	9347.55	3567.26	6964.78	6418.53
AIF1L	2	3	2	0	5	4
AIFM1	1144.6	635.72	1021.79	606.78	1380.6	1247.81
AIFM2	165	126.35	119.35	111.95	186.97	134
AIFM3	158	161	97	73	126.71	183.07
AIG1	352	815	416.01	226	642	506
AIM1	4229.54	6417.88	7087.9	4435.34	9542.83	6014.53
AIM1L	26	24	21	10	65	10
AIM2	471	169	230.43	219	388.74	170
AIMP1	1926.43	1989.06	1525.94	1025	2060.34	2097.89
AIMP2	501	328	427	223	571.89	425
AIP	2630.11	1651	2179	1242	2995.77	2808.07
AIPL1	18.85	27.24	23	18.24	21.84	28.37
AIRE	3	7.96	8.99	2	13	4
AIRN	0	0	0	1	0	0
AJAP1	15	10	20	7	19	33
AJUBA	29	2	15	25	33	43
AK1	82	98.79	63.81	74.14	126.18	109
AK2	4803	3432.76	4798	2448	5136.19	4738.85
AK3	1476.18	1760.91	1203.26	938.83	2258	1662.8
AK4	128	165	116	102	107	92.24
AK5	450.21	122	251	335.09	309	1933.03
AK6	503.3	303.28	402.45	234.75	599.64	461.58
AK7	1	0	5	0	12	10
AK8	14	6	8	2	7	9
AK9	331	256.75	290	267	339	445.21
AKAP1	946	478.98	655	535	831.95	1063
AKAP10	2292.8	1358.82	2142.42	1483.91	2855.12	2370.77
AKAP11	3488.53	2086	3097.71	2676.41	4067.57	3871.83
AKAP12	579.18	2920.82	942.99	41	2178.21	581
AKAP13	23694.42	21625.28	24251.1	15232.87	35234.65	23462.56
AKAP14	0	0	0	0	0	0
AKAP17A	2662.63	2504.01	2182.02	1738	2413	3532.01
AKAP2	3161	2197.05	2504.42	1571.01	3299.79	3423.14
AKAP3	30	21	39	20	24	65
AKAP4	0	0	0	0	0	0
AKAP5	487.76	1344.05	554.62	322.14	1639.17	776.16
AKAP6	105	20	50	103	35	157
AKAP7	512.65	440	528.26	344.14	605.94	716
AKAP8	1798.82	3091.57	1417.23	961.81	1915.19	1904.66
AKAP8L	2062.06	2370.13	1630.95	1045.01	2341.23	2256
AKAP9	6963.12	4903.97	6194.1	5484.86	8590.73	6697.73
AKIP1	393.93	281.75	359.11	205.62	501.53	280.28
AKIRIN1	4069.12	5044.7	3785.9	2002.35	4903.6	4643.83
AKIRIN2	1478.91	3393.12	1662.82	862.01	1839.87	1443.61
AKNA	17794.19	13088.16	13083.16	10676.62	24009.56	17460.09
AKNAD1	0	0	1	0	0	0
AKR1A1	1741.35	1441.39	1872.72	784	1787.01	1889.68
AKR1B1	1814.01	1353	1423.16	714	2048	1995
AKR1B10	0	3	1	1	0	0.97
AKR1B15	2	1	0	0	1	1
AKR1C1	7	166.21	1	2	11.92	3
AKR1C2	4.01	23.01	5.04	1.01	3.12	4.05
AKR1C3	300.99	246.79	490.96	172.99	650.97	631.95
AKR1C4	0	0	0	0	2	0
AKR1C6P	1	0	0	1	0	0
AKR1CL1	3	8	2	7	10	2
AKR1D1	13.64	9.07	8	21.03	13.13	6.48
AKR1E2	96	36	47	27	64	154.05
AKR7A2	967.07	718	1019	442.58	1255	1113.91
AKR7A2P1	0	0	0	0	0	0
AKR7A3	4	5	3	7.65	1	7
AKR7L	2	7	2	7.35	5	4
AKT1	4657.05	4375.06	3992	1992	5604.74	3977.46
AKT1S1	326	247	296	185	373	289.94
AKT2	3038	3302.01	2698.99	1372	3625.96	3657.35
AKT3	3244.38	2699.9	2552	1807.97	5412.25	3265.14
AKTIP	984.13	443.08	620.73	680.07	1058.02	1383.36
ALAD	1704	1008	1620	785	1823	1662.11
ALAS1	1410.28	1579.11	1248	598.24	1672.41	1028
ALAS2	322	1458	91	8	2575	81
ALB	0	1	0	4	0	0
ALCAM	1532	1792	1352.01	707	1638.13	1300.96
ALDH16A1	1747	1507.33	1709.64	661.67	1524.73	1872.01
ALDH18A1	1550	745.95	1027.1	724	1863.02	1721.02
ALDH1A1	2352	4063	3550	1679	2304.67	1484.95
ALDH1A2	5	57	9	1	11	4
ALDH1A3	0	0	0	0	0	0
ALDH1B1	443.5	240.97	414.8	217.31	587.24	548.11
ALDH1L1	0	0	0	0	0	0
ALDH1L1-AS1	0	0	0	0	0	0
ALDH1L1-AS2	0	0	0	0	0	0
ALDH1L2	23.99	12.98	29.98	25.35	22.42	16
ALDH2	4911.01	6248.87	8219.03	2899	5263.98	6565
ALDH3A1	0	0	0	0	4	1
ALDH3A2	1818	1180.17	2020.99	880	2141.01	1704.88
ALDH3B1	1633.75	1546.17	2222.84	847.65	1387.17	1437.55
ALDH3B2	83	75.16	101.55	31.82	70	49.92
ALDH4A1	192	119	186	83	186.04	190
ALDH5A1	728.94	127.09	446.25	502.55	598.96	1125.48
ALDH6A1	1419.81	960.35	1098.93	1070.01	1163.77	1403.27
ALDH7A1	45	12	38	34.99	25	61
ALDH8A1	5.19	23.01	12	29.06	7.04	19
ALDH9A1	2487.13	1236	1885	1160.03	2749.76	2450.94
ALDOA	19409.63	28840.14	22584.99	9397	24610.09	19326
ALDOB	0	0	1	0	0	0
ALDOC	616	385	519	335	603	971
ALG1	779.98	539.98	762	408.74	1017.77	751.55
ALG10	383.51	304.73	366.52	388.56	601.39	464.81
ALG10B	748.32	517.65	664.14	729.89	1021.92	864.49
ALG11	562.3	428.54	471.1	281.66	739.35	607.95
ALG12	714	580	621	395.98	1000	820.98
ALG13	916.01	1608.26	889	860.78	942.99	1037.2
ALG14	100	73	126	57	102.77	98
ALG1L	0	4.99	6	4.72	4	14.98
ALG1L2	5	5	0	0	5	8
ALG1L9P	44.49	51.04	50.05	65.03	46.7	63.29
ALG2	1229	1517.15	1163.51	573	1504.95	1104
ALG3	441.01	262.11	406	233	446	488
ALG5	782.55	839	697	384	889.39	756
ALG6	720	372	612	514.02	876.96	830.01
ALG8	562.01	315	585.79	331	702	612.93
ALG9	635.59	343.22	485.62	410.46	749.99	634
ALK	0	0	0	0	0	0
ALKBH1	391.96	253.89	277	196	512	288
ALKBH2	200	74	119	85	181	209
ALKBH3	589	361	400	289	598.04	579
ALKBH3-AS1	0	0	0	0	0	0
ALKBH4	406.8	273.29	357	197.34	559.74	457
ALKBH5	6132.74	5711.33	5329.1	2929	7734.16	6312.49
ALKBH6	165	139	158	112	234.02	206.27
ALKBH7	816	639	747	300	899.04	1075
ALKBH8	853.78	426.32	674.51	537	1217.69	967.23
ALLC	0	0	0	0	0	0
ALMS1	2759.01	2267.2	2214.82	1966.89	3643.85	2681.98
ALMS1-IT1	24	59	31	37	23	19
ALMS1P	4	0	4	7	14	4
ALOX12	210.14	969	642.02	125	860.84	267.01
ALOX12B	1	1	1	2	2	3
ALOX12P2	9	21.16	14	7	14	15
ALOX15	13.17	70	20	2	4.98	12.25
ALOX15B	20	37	19	35	80	24
ALOX15P1	13.83	5	5	6	12.02	23.92
ALOX5	5867.99	4934.53	7522.98	2527.11	5181	4765.7
ALOX5AP	1459	2928.03	1448	1013	2820.01	1515.31
ALOXE3	1	1	0	0	0	0
ALPI	0	0	0	0	0	0
ALPK1	669	485.49	644	542	694	522
ALPK2	27	97	23	15	20	8
ALPK3	16	26	8	16	20	9
ALPL	77	579.9	32	15	9	29
ALPP	0	0	0	0	0	0
ALPPL2	0	0	0	0	0	0
ALS2	898	628.09	868.63	449	1070	867
ALS2CL	187	89	161	210	228	453
ALS2CR11	6	3	3	8	2	7
ALS2CR12	73	71	66	50	107	108
ALX1	0	0	0	0	0	0
ALX3	0	0	0	0	0	0
ALX4	1	0	0	0	0	0
ALYREF	1395.98	2400.02	1300	606	1584	1412.13
AMACR	391.21	119.44	325.74	174.62	423.23	398.88
AMBN	0	0	0	0	0	0
AMBP	0	0	0	0	0	0
AMBRA1	1718.1	1336.07	1492.01	1047.55	2303.2	1973
AMD1	6889.28	8432.72	6737.09	3126.93	7842.83	7065.84
AMDHD1	25	22	85	38	68	52
AMDHD2	401	380	394.1	223	393.52	434.1
AMELX	0	0	0	0	0	0
AMELY	0	0	0	0	0	0
AMER1	277	187	270	188	251	287
AMER2	12.93	4.92	11.52	11.02	9	11.7
AMER3	0	0	1	1	0	1
AMFR	6158.84	5511.96	5869.92	2558.43	6911.97	5603.1
AMH	8	3	9	5	9	8
AMHR2	0	3	1	1	3	1
AMICA1	8057.92	6551.36	10854.91	4748.74	6224.17	8107.28
AMIGO1	505	165	300	303.14	465	650
AMIGO2	804	546	506	468.02	908	878
AMIGO3	135	138	148	100	208	148
AMMECR1	895	681.9	750	507	1416.87	861.01
AMMECR1L	911.47	835.01	771.84	502	1335.01	886.95
AMN	9	7	7	8	4	20.06
AMN1	294	176	202	237	251	381
AMOT	328	175	283	168	518.95	393
AMOTL1	190	159	237	132	299	223.66
AMOTL2	1	1	2	1	1	0
AMPD1	1	0	0	0	0	1
AMPD2	3161	4177.01	3172.03	1618.88	3363	2861.99
AMPD3	1287	597	1432.79	787.26	1007.01	1346
AMPH	5	6	5	1	8	3
AMT	70.26	56.82	53.49	54.5	59.45	67.45
AMTN	0	0	0	0	0	0
AMY1A	0	0	0	0	0	0
AMY1B	0	0	0	0	0	0
AMY1C	0	0	0	0	0	0
AMY2A	0	0	0	1.06	0	0
AMY2B	442.96	359	349	347.94	571	508.91
AMZ1	20	41	16	13	17	23
AMZ2	1722.62	1902.03	1312.02	832.32	2142.03	1839.37
AMZ2P1	306.06	431.63	255.98	147.76	253.04	295.65
ANAPC1	3039.81	1490.79	2326.58	1797.29	3724.51	3380.33
ANAPC10	388	346	304	195	455	403
ANAPC11	722	806.47	753	290	932	775.11
ANAPC13	1132	1130	959	542	1200.85	1244
ANAPC15	671	889	688	326	685	723.67
ANAPC16	5907.45	3959	4360.95	2940.84	6525.28	6855.24
ANAPC1P1	16.83	6.33	4.07	13.58	13.45	16.55
ANAPC2	628	460.01	619.9	383.44	955.19	798.09
ANAPC4	1072	536	848.82	659	1094	1123
ANAPC5	4459.77	3744.41	4195	2155	5280.09	4645.2
ANAPC7	1473	536	1209.06	863	1703.91	1489
ANG	96.51	71.1	112.71	71.37	116.1	65.96
ANGEL1	981	372	797.87	473	1099.36	1096
ANGEL2	1796.53	784.55	1294.5	1257.22	2424.93	1583.43
ANGPT1	231	633	412	179	298	195
ANGPT2	7	9.17	8	8	28.19	4
ANGPT4	2	0	0	0	2	1
ANGPTL1	1	0	0	0	0	0
ANGPTL2	0	0	0	0	1	1
ANGPTL3	0	0	0	0	0	0
ANGPTL4	0	134	0	0	0	0
ANGPTL5	0	0	0	0	0	0
ANGPTL6	30	34	20	13	16	28
ANGPTL7	0	0	0	0	0	0
ANHX	0	0	0	0	0	0
ANK1	431	897	757.84	158.82	1289	467
ANK2	5	4	2	0	16	1
ANK3	712.26	897	574	504	851	964.53
ANKAR	271.01	192.67	186	214.99	214.18	287.47
ANKDD1A	24	57	97.94	19.99	29	81
ANKDD1B	21	15	27	9	18	16.93
ANKEF1	347	467.34	223	225	390.01	410.97
ANKFN1	0	1	0	0	0	0
ANKFY1	4185	1849.97	4215.08	2542	5379.53	3832
ANKH	1325	690.06	916.79	812.18	1705.81	1645.01
ANKHD1	4131.61	4127.35	3504.93	3227.19	4099.13	4718.11
ANKHD1-EIF4EBP3	982.77	674.79	923.67	769.81	1707.68	641.11
ANKIB1	3558.9	2362.44	3242.44	2078.01	4499.83	4331.37
ANKK1	5	5	5	5	8	11
ANKLE1	125.27	44	118.23	41.57	73.01	104
ANKLE2	2901.36	3856.97	2531.98	1633	3690	2943.14
ANKMY1	405.99	263	299	222	370	433.02
ANKMY2	814	644	627	368	1126	834.02
ANKRA2	712.27	590.01	569	496.96	761	897
ANKRD1	0	0	0	0	0	0
ANKRD10	2378.09	1568.97	2045	1415.59	3055.99	2612.05
ANKRD11	4490.02	4864.93	3784.71	3049.24	6142.8	5101.2
ANKRD12	8492.86	10191.31	7127.23	5686.44	11703.54	9540.75
ANKRD13A	6527.2	6246.41	6200.69	3189.1	7226.62	5656.62
ANKRD13B	27	30	26	5	52	24
ANKRD13C	1826.08	1303.5	1487.89	968	2349.64	1945.69
ANKRD13D	1995.71	1245.17	1811	1019	2024.85	2165.32
ANKRD16	155.01	65	133	86	114	182
ANKRD17	4072	2710.19	3523	2974	4278.85	4578.01
ANKRD18A	57.97	40	27.54	31.81	71.99	56.29
ANKRD18B	39.08	4	7.46	2.19	13.74	2.99
ANKRD18DP	1	13	8	3	2	7
ANKRD19P	12	3	7	7	5	8
ANKRD2	0	0	0	0	0	0
ANKRD20A1	17.92	6.89	0	0	6.15	30.69
ANKRD20A11P	31	2	27.15	1	8	4
ANKRD20A12P	29.98	1.85	30.96	3	26.27	11.71
ANKRD20A19P	3	0	2	0	2	1
ANKRD20A2	0	4	0	0	13.34	8.8
ANKRD20A3	8.97	0	12.59	2.97	9	8.95
ANKRD20A4	55.17	16.24	45.2	0	4.35	31.25
ANKRD20A5P	178.14	20.08	91.39	26.99	68.45	37.24
ANKRD20A8P	47.78	3.02	29.71	3.03	10.55	10.32
ANKRD20A9P	1831.89	1829.73	1968.44	2710.96	1892.09	1344.07
ANKRD22	161	416	96.83	94	138.74	44
ANKRD23	66	49	52	70	78.02	79
ANKRD24	21	7	17	16	10	17
ANKRD26	739.25	311	619.03	572.18	820.8	1049
ANKRD26P1	3	4	0	1	2	1
ANKRD26P3	1	0	0	0	0	0
ANKRD27	1768.27	1060	1547.8	730.99	2638.73	1577
ANKRD28	1689.96	3813.64	2296.02	1246.99	3127.89	1663.96
ANKRD29	3	26	9	2	3	4
ANKRD30A	0	0	0	0	2	0
ANKRD30B	1	0	0	0	0	0
ANKRD30BL	0	0	1	0	1	0
ANKRD30BP2	9.11	9.55	9.98	20.65	8.66	10.02
ANKRD30BP3	0	0	0	0	0	0
ANKRD31	31	10	19	63	14	69
ANKRD32	731	465	602	426.98	1724.66	773
ANKRD33	0	1	0	0	0	0
ANKRD33B	465.98	1058.88	724	252	938.93	402
ANKRD34A	30	9	13	20	79	16
ANKRD34B	43	14	40.98	30	62	15
ANKRD34C	0	0	0	0	0	0
ANKRD35	9	27	28	3	33	25
ANKRD36	1571.92	1839.55	1392.28	2439.6	2276.39	1594.85
ANKRD36B	825.37	1210.8	781.79	1481.89	1606.51	1072.58
ANKRD36BP1	0	0	0	0	1	0
ANKRD36BP2	139.03	85.06	144.5	141.91	136	1901.24
ANKRD37	45	91	39	22	79	63
ANKRD39	160	230.88	151	91	220	150
ANKRD40	1902.92	1437.2	1629.69	950.06	2360.7	1840.77
ANKRD42	119.99	134	121	81	180	156
ANKRD44	11695.37	6885.75	9901	7712.45	13405.78	11694.79
ANKRD44-IT1	37	31	31	76	37	28
ANKRD45	7.98	6	9.31	7.99	5	1
ANKRD46	582	314	466	405	724.03	658
ANKRD49	1087.92	1040.57	802	633.11	1198.75	1308.19
ANKRD50	1065	800	1436	725	1016.94	993
ANKRD52	772	521	644	457	970	740
ANKRD53	1	3	3	2	1	2
ANKRD54	298	108	260	162	406.93	292
ANKRD55	94	29	66	92	105	379.94
ANKRD6	214	142	198	122	224.97	228
ANKRD61	2	0	1	2	3	3
ANKRD62	17.73	19.53	15.1	18.35	20	15.36
ANKRD62P1-PARP4P3	0	0	0	0	0	2
ANKRD63	1	0	0	1	0	0
ANKRD65	15.04	1.81	12.04	6.1	2	12.02
ANKRD66	0	0	0	0	0	1
ANKRD7	0	1	2	0	1	3
ANKRD9	69	227	115.97	17	176.63	54
ANKS1A	399	307	420	318	541	364
ANKS1B	6	9	4	2	6	1
ANKS3	230	72.09	138	145	177	259
ANKS4B	13	23.01	21.75	26.99	15.74	16.08
ANKS6	309	127	187	191.14	263	334
ANKUB1	4	2	3	1	0	3
ANKZF1	1232.03	352	919	937.94	1508.95	1575.04
ANLN	100.03	86	75	40	112	52
ANO1	0	0	0	0	0	1
ANO1-AS2	0	0	0	0	0	0
ANO10	536	714.98	640	334	670	542
ANO2	16	53	32	9.18	29	17
ANO3	0	0	0	0	0	0
ANO4	0	0	0	0	1	0
ANO5	144.31	68	121	57	100	159
ANO6	6883.78	11512.61	9624.46	4189.34	11990.94	6987.53
ANO7	2	2	1	0	5	2
ANO8	260.01	281	234	157	338.99	346
ANO9	238	164.88	179	170	218.02	220.22
ANP32A	6484.61	5395.64	6604.29	3438.13	7462.66	6906.26
ANP32A-IT1	92.78	80.36	121.86	157.13	87.96	79.94
ANP32AP1	1	0	1	0	0	0
ANP32B	4035.17	3264.41	3685.34	2355.44	4615.26	5579.65
ANP32C	0	0	0	0	0	0
ANP32D	0	0	1	0	0	0
ANP32E	4391.17	3908.04	3467	2192	6340.79	4399.07
ANPEP	877	13281.73	3266.25	1458.03	2827	3783.99
ANTXR1	1	1	2	0	1	1
ANTXR2	3738.31	8227.7	4696.86	2279.63	5022.97	3757.79
ANTXRL	0	0	2	2	4	3
ANTXRLP1	50	41	48	111	73	47.27
ANXA1	19137.99	42304.28	26169.27	11108.06	26393.72	18162.33
ANXA10	0	0	0	0	0	0
ANXA11	8129.61	7942.39	7707.8	3855.08	10063.71	8805.4
ANXA13	0	0	0	0	0	0
ANXA2	14160.72	22852.7	17842.43	6866.64	19674.5	11635.16
ANXA2P1	0	0	0	0	0.96	0
ANXA2P2	1.29	0	1.18	1.4	1.14	0
ANXA2P3	0	0	2	0	2	0
ANXA2R	764	420	396	429	1006.76	998
ANXA3	488.56	343	112.99	24	634	67
ANXA4	1737.98	1910.82	1614	726	2619.98	1618
ANXA5	10215.64	12548.53	11254.54	4854.9	12487.46	8272.83
ANXA6	18522.43	14354.33	16543.56	9493.61	24763.36	20845.95
ANXA7	4560.87	5652.84	4088.04	2252.4	5720.98	4907.04
ANXA8	15.83	19.87	27.47	0	0	4.31
ANXA8L1	28.17	2.13	28.53	4	9	8.69
ANXA9	5	13	11	5	16	10
AOAH	6748.18	7365.35	8393.02	3477.17	9860.37	7522.38
AOAH-IT1	4	5	11	11	7	9
AOC1	23	21	5	3	16	7
AOC2	18	34	17	22	29	23
AOC3	3	15	4.03	9	7	6
AOC4P	0	2.01	1.97	0	1	0
AOX1	4	6	3	0	6	4
AOX2P	6	0	7	8	3	1
AP1AR	1172.91	389.99	969.95	662	1183.54	1212
AP1B1	4392.01	4619	5140	2246.97	5017.16	4487.04
AP1B1P1	0	1	2	1	2	1
AP1G1	3846.6	6175.17	3536.86	2345.41	5801.71	3239.01
AP1G2	1845.46	1425	1460	961.99	1773.55	2209.92
AP1M1	3218	2483	3139	1428.88	3652.16	3515.01
AP1M2	30	60	22	28	37	25
AP1S1	378	331	341	181	526	403
AP1S2	10660.85	10685.01	16219.27	5978.11	12485.05	12707.56
AP1S3	225.51	187.17	173.15	164.52	183.53	206.79
AP2A1	3540.72	2866	3951	1617	4607.07	3587.96
AP2A2	1695.22	937	1639	954.8	1909	1945
AP2B1	8456.18	7078	7134.01	4338.04	11488.1	8464.01
AP2M1	6883.84	7246.19	7464	3080.73	8714.01	7468.57
AP2S1	1949.99	2124	2273.49	860.99	2077.46	1866
AP3B1	4111.01	4488.3	3697.66	2350.74	5377.85	3970.91
AP3B2	2	1	8	5	1	5
AP3D1	4440.02	3011.03	4065.19	2190	4858.17	3856.02
AP3M1	2917.16	1938.84	2621.75	1702.54	3779.53	3075.23
AP3M2	476	856.04	449	294	785	663.23
AP3S1	1859.95	2343.75	1738.02	835.65	2251.83	1746.27
AP3S2	1165.13	957.15	1131.65	917.11	2024.86	1500.24
AP4B1	702	480.46	655	570	1103	643
AP4B1-AS1	36.3	33.98	53.36	36.79	34.79	28.72
AP4E1	1655.76	1318.93	1706.88	1055.97	1900.91	1711.01
AP4M1	240	94	232.33	97	282	212
AP4S1	711	561.78	464.14	416.68	789.55	838.55
AP5B1	3356.83	5064.09	3498.77	1916.39	3660.14	3142.93
AP5M1	2436	1409.23	2069	1349.5	3020.2	2596.01
AP5S1	426.03	397.78	429.9	237	466.11	455
AP5Z1	1529.05	1133.13	1294.35	791.76	1697.95	1548.41
APAF1	5743.6	1453.99	5908.34	3278.09	7407.16	5150.6
APBA1	57	21	72	52	64	92.9
APBA2	1813.99	1421.78	889.15	1137.99	1764	2170.54
APBA3	669	381	595.51	321	917	807
APBB1	1517	790	686	1048	1609	2819.99
APBB1IP	4116.17	2239.42	3970.04	2313	5149.92	4105
APBB2	38	48	17	25	19.85	85
APBB3	179	209.81	160.01	150	148	247
APC	4245.86	3008.78	4014.67	2528	5229.57	4397.97
APC2	3	12	1	2	9	7
APCDD1	44	90	67	49	63	59
APCDD1L	0	3	0	0	1	0
APCDD1L-AS1	0	1	2	0	1	3
APCS	0	0	0	0	0	0
APEH	3265.26	1701.99	2777.87	1345	3779.74	3210.36
APELA	0	2	0	0	0	0
APEX1	3408.36	2036.77	3029.23	1802	3243.97	4156.84
APEX2	588.01	363	542	298	700	629
APH1A	4880.51	6158.84	4617	2102.33	5755.24	5042.03
APH1B	1062	787	983	622.92	1325	1039
API5	6111.93	4120.08	5177.35	3027	7321.46	6521.66
APIP	695	435	593	385	858	686
APITD1	66.48	43.51	56.65	49.58	85.27	111.78
APITD1-CORT	7.56	5.49	5.12	10.73	1.73	7.65
APLF	571	461	527.05	340	661	692.13
APLN	1	2	0	1	0	1
APLNR	2	0	1	0	0	0
APLP1	0	1	0	0	1	0
APLP2	23209.88	43213.65	34650.2	15499.73	28260.06	24136.88
APMAP	5539.96	6274.1	4883	2452.01	10232.32	5374.67
APOA1	4	3	2	4	7	3
APOA1BP	763	487	578	268	879.24	808
APOA2	0	0	0	0	0	0
APOA4	0	0	0	0	0	0
APOA5	0	0	0	0	0	0
APOB	0	0	0	0	1	0
APOBEC1	0	0	0	0	0	0
APOBEC2	0	0	1	0	1	0
APOBEC3A	1997.11	21133.06	1628.2	421.57	1594.73	929.91
APOBEC3A_B	4.24	84.67	0	121.35	0	0
APOBEC3B	52.2	40.89	114.13	25.67	87.61	68.49
APOBEC3B-AS1	0	0	0	0	0	0
APOBEC3C	2066.32	1495	1444	715.4	2641	1425
APOBEC3D	958.11	321.84	631.79	452.04	1253.1	776.32
APOBEC3F	949.32	445.17	722.86	476.99	1131.55	814.85
APOBEC3G	4622.38	2877.74	3384.64	1686.63	7559.28	3408.44
APOBEC3H	96	62	57	32	101	43
APOBEC4	0	0	0	0	0	0
APOBR	2184	2297.84	2367.94	1454	2395.97	1940
APOC1	2	10	0	1	0	3
APOC1P1	4	4.03	1	2	4.86	3.77
APOC2	0	2	2	0	1	0
APOC3	0	0	0	0	0	0
APOC4	0	0	0	0	0	1
APOC4-APOC2	0	0	0	0	0	0
APOD	2	0	1	0	0	1
APOE	0	4	1	0	3	5
APOF	0	0	0	2	0	1
APOH	0	2	0	0	1	0
APOL1	1005.64	1004.48	871.73	424.49	1154.73	816
APOL2	2040	1489	1660	1020.89	2457.81	1511.96
APOL3	4727	2730.99	3867.04	2089.01	4449	3617
APOL4	328.48	473.33	123.24	192.83	312.34	348.75
APOL5	0	0	0	0	0	0
APOL6	15561.56	18513.34	14010.74	8794.21	24768.56	12731.49
APOLD1	79.86	47.86	56	74.3	62.94	121.98
APOM	27	59.06	26	12.25	26	31.2
APOO	117	67	92	48	142	149
APOOL	507.35	330	512.98	316	587.43	657.13
APOOP5	0	0	0	0	0	0
APOPT1	549.03	360.99	487.32	248	851.22	597.61
APP	2686.02	3828.79	3690	2166	3739.01	3368.54
APPBP2	2911.89	1774.82	2394.27	1586.09	3390.92	3066.5
APPL1	5297.52	3267.71	4076.24	2846.14	5986.36	5425.9
APPL2	942.41	671	808	590	1218	1280.18
APRT	2869	1234.99	2393	1276.18	2831	3263.86
APTR	63	31	40	38	59.93	68
APTX	644	504.79	575.25	308.28	737.43	641.01
AQP1	7	20	9	5	29	5
AQP10	52	319	132	26	194	125
AQP11	6	10	3	3	7	15
AQP12A	0	0	0	0	0	0
AQP12B	0	0	0	0	0	0
AQP2	0	0	0	0	0	0
AQP3	1540.96	1124	1446	917	2347.94	2785.9
AQP4	0	0	0	0	0	0
AQP4-AS1	34.37	34.14	30.75	44.93	24.23	17.83
AQP5	0	0	0	0	0	0
AQP6	33.43	47.44	50.09	66.05	52.79	38.35
AQP7	0	0	1	0	1	1
AQP7P1	2	1	2	1	2	0
AQP7P3	1	0	1	0	0	0
AQP8	0	1	0	0	0	0
AQP9	1752	19060.49	2272.18	1498.57	3355	1417.05
AQPEP	1	2	1	1	6	0
AQR	4005.76	2797.14	3645.39	2424.68	4473	4152
AR	36.24	79	43	19	132	13
ARAF	2266	1963.01	2166.13	1216	2681.03	2425.28
ARAP1	9542.63	8244.19	10914	5346.71	10396.09	9488.17
ARAP2	9044.43	9921.83	6608.73	5163.75	13474.46	7623.81
ARAP3	766	375.93	810	272	640.93	533.58
ARC	4	41	2	2	4	7
ARCN1	6289.54	5992.72	5173.59	3014.85	8159.39	6259.14
AREG	26	6364	19	13	20	53
AREL1	3358	3511.93	3112.8	1829.47	4324.66	3110.01
ARF1	12728.47	21403.92	13193.9	5820.98	17484.88	12560.94
ARF3	5312.71	6043.78	5431.99	2506	6265.73	5143.02
ARF4	2434.13	4932.73	2546.09	1227.03	2915.98	2487.95
ARF5	2652	3041.08	2585.99	1142.13	3027.96	2583.83
ARF6	12435.1	20133.23	10629.48	5608.92	15781.72	11070.1
ARFGAP1	1614	1617	1486.82	889	2066	1768.77
ARFGAP2	3458.58	2973.48	3158.88	1705.01	3918.1	3925.9
ARFGAP3	2377.46	3649.22	2224.26	1291	3142.2	2574.17
ARFGEF1	6793.95	4613.23	6132.73	4479.71	9219.35	7351.8
ARFGEF2	4543.4	3715.22	3732.1	2764.33	5589	5326.35
ARFIP1	1939.87	563	1971	733	2033.97	1839.39
ARFIP2	899.52	830.97	721.01	403.9	931	918
ARFRP1	1084.05	649.93	888.25	586.51	1319	1283.07
ARG1	145	69	33	3	171	29
ARG2	27	189	71	37	88.33	45
ARGFX	28.73	30.06	34.15	39.79	24.25	17.63
ARGFXP2	0	0	1	0	0	0
ARGLU1	3698.31	3322.36	2830.42	2522.13	3456.29	4689.46
ARHGAP1	2709.57	2302.75	2550.5	1352.57	2983.78	2689.36
ARHGAP10	581	950	568	274	1107	596.29
ARHGAP11A	438.93	581.68	370.23	284.11	967.78	328.69
ARHGAP11B	39.54	43.31	37.93	26.89	52.22	31.39
ARHGAP12	2028.97	1894	1476	1273	2893.08	2247
ARHGAP15	4306.46	3076.29	3210	2607.41	5253.09	4975
ARHGAP17	1336.92	742	1216.01	741.02	1305.15	1263
ARHGAP18	1679.18	4436.68	2615.01	901.99	3730.4	1449.93
ARHGAP19	1667.37	1382.03	1902.25	946.81	2348.63	1931.95
ARHGAP19-SLIT1	68.59	38.97	0	33.85	48.57	0
ARHGAP20	16	8	25	6	9	17
ARHGAP21	2417.75	5009.14	3968.73	1509.11	3862.51	2436.51
ARHGAP22	106	42	128	88.08	30	164
ARHGAP23	18	35	24	17	16	12
ARHGAP24	655	478	702	346.96	629	579.01
ARHGAP25	8595.93	3803	6288.71	3949.96	12598.81	7140.06
ARHGAP26	3853.33	3790.33	4123.24	3157.53	4666.85	3420.68
ARHGAP26-AS1	0	0	0	0	0	0
ARHGAP27	3960.95	2401.1	3895.57	2257.32	4123.69	3811.49
ARHGAP28	0	0	0	0	0	0
ARHGAP29	50	24	68	38	84	40
ARHGAP30	23887.59	17647.63	21425.26	11622.07	28662.13	24213.35
ARHGAP31	1558.01	2289.66	2201	1096.59	1698	1641.04
ARHGAP32	471	287	527.08	407.57	437	882
ARHGAP33	30	31	27	22	45.99	41
ARHGAP35	3325.63	2932.61	3025.39	1846	5166.42	3072.06
ARHGAP36	0	0	0	0	0	0
ARHGAP39	20	0	10	11	10	11
ARHGAP4	6659.42	6466.21	6193.9	4186	7343	8172
ARHGAP40	0	1	0	0	0	0
ARHGAP42	116	143	107	47	80	91
ARHGAP44	7	1	3	2	5	2
ARHGAP5	3517.39	4074.8	3935.68	2969.86	3597.6	5928.34
ARHGAP5-AS1	11	9	9	7	11.1	17
ARHGAP6	334	1117	803	261	1130.34	419
ARHGAP8	0	40.22	10	6.39	3.19	13
ARHGAP9	5159.8	4544.33	4946.32	2684.04	5212.02	6375.37
ARHGDIA	7067.39	10862.98	6694.06	3088.86	9153.81	6348.08
ARHGDIB	33895.24	34677.43	31084.65	16053.65	42318.16	35654.16
ARHGDIG	0	0	0	0	0	0
ARHGEF1	11364.87	11436.56	8781.12	5765.03	11928.88	13681.02
ARHGEF10	54	57	52	27	132	83
ARHGEF10L	1572.34	660.09	2468.83	752.51	1217.25	1362.58
ARHGEF11	2296.83	1867.02	3032.11	1365	2186.97	2647.21
ARHGEF12	2075	4619.99	3110.96	1098	6773.01	2325.01
ARHGEF15	1	1	0	0	0	0
ARHGEF16	2	0	0	1	1	1
ARHGEF17	75	19	108	29	80	28
ARHGEF18	8035.05	3976.11	5777.84	4391	8697.87	8895.07
ARHGEF19	145	94	185	124.6	220	231.07
ARHGEF2	8365.28	5943.52	8026.06	3914.97	9139.55	7561.06
ARHGEF25	19	23	11	9	23	17
ARHGEF26	9	9	14.07	6.66	12	11
ARHGEF26-AS1	385.17	441.38	416.49	658.25	374.71	387.69
ARHGEF28	38	193	25	16	359	23
ARHGEF3	8549.54	4325.79	8137.02	3940.96	13002.18	8896.02
ARHGEF3-AS1	0	0	0	0	0	0
ARHGEF33	5	3	5	1	5	8
ARHGEF34P	107.88	45.12	50.89	68.68	50.99	108.21
ARHGEF35	110.97	54.5	55.26	78.35	49.92	132.98
ARHGEF37	2	10	4	1	21	7
ARHGEF38	0	0	0	0	0	0
ARHGEF38-IT1	0	0	0	0	0	0
ARHGEF39	41.73	42.24	45.3	49.41	55.15	39.53
ARHGEF4	43	9	15	24	28	56
ARHGEF40	2140.93	1142	2831	1272.01	1561.51	1570
ARHGEF5	301.99	152.45	114.48	156	220.91	273.1
ARHGEF6	9669.64	8428.59	8611.6	5208	11015.04	10655.4
ARHGEF7	2142	2335.28	2063.25	1675.68	2743.99	2719.93
ARHGEF7-AS1	0	0	0	0	0	0
ARHGEF9	857	820.16	765	636	1253.99	989.95
ARHGEF9-IT1	0	0	2	2	1	0
ARID1A	4782.94	3261.05	4559.7	3574.18	5634.13	5084.42
ARID1B	3289.39	2291.91	2723.14	2090	3310.64	3508.28
ARID2	2473.37	1982.36	2086	1918.02	3490.94	2594
ARID3A	762	445.94	865.02	379	780.81	707
ARID3B	951	1852.03	884	501.12	1350	954
ARID3C	0	0	0	0	0	0
ARID4A	3134.29	2367.02	2553.94	2107	4103.92	3143.69
ARID4B	7036.06	6996.59	5610.62	4293.92	9881.02	7704.31
ARID5A	1342.55	4470.05	1500	825.99	1897	1831
ARID5B	3123.55	5591.41	2370.93	1712.53	5763.99	4115.78
ARIH1	3676	4091.84	3019.61	2309	4754.87	3830
ARIH2	3102.08	3575.5	2892.45	1741.86	4218.22	3489.41
ARIH2OS	206.54	208.4	168.07	130.57	215.53	225.69
ARL1	1449	935.16	1239	733.45	1858	1686
ARL10	63.89	13	22	71	72	82
ARL11	682.02	294.02	793.03	441.77	639.21	598.45
ARL13A	0	0	0	0	0	0
ARL13B	349.01	214.01	339	199.93	508.69	393
ARL14	0	0	2	0	2	0
ARL14EP	1084.98	908.96	1000.86	617.99	1302.44	1279.04
ARL14EPL	1	3	0	0	1	1
ARL15	628.98	945.23	815.02	347.76	953.81	752.99
ARL16	259.65	295.63	256	193.57	231.79	309.08
ARL17A	1244.28	505.79	829.86	1001	726.25	926.26
ARL17B	175.5	14.12	30.08	60.01	95.28	80.17
ARL2	618	239	500.26	221	708.33	619
ARL2-SNX15	0	0	0	0	0	0
ARL2BP	2807.9	2279	2527.16	1248.07	3444.04	3086.91
ARL3	323	173	286	130	345	288
ARL4A	1052.93	2053.83	1191.99	430	1135.47	868
ARL4C	13464.54	20420.12	9620.13	6390.31	25133.39	17550.22
ARL4D	60	49	52	7	102	49
ARL5A	3593.47	3337.8	3690.34	1905.63	5305.38	3728.26
ARL5B	631.53	1907	657	511	926	738.95
ARL5C	0	1	1	0	0	0
ARL6	121	39	79	60	130	136.04
ARL6IP1	7094.86	8885.8	6535.73	3314.83	10563.23	7120.99
ARL6IP4	3340.76	3124.38	2939.49	1485.14	3266.47	3636.93
ARL6IP5	14295.01	12864.09	13969.32	6647.12	22865.73	14431.88
ARL6IP6	798	607.02	776.99	409	1223	860.99
ARL8A	1365.97	2215	1456	616	1796.88	1318.81
ARL8B	2204	3624.9	2298.01	1196.32	2647.47	2481.68
ARL9	0	0	0	1	0	0
ARMC1	1889.69	1030.5	1561.25	998.96	2290.96	2067.96
ARMC10	1547.85	616.06	1327.74	749	1963.23	1577.84
ARMC12	8	5	6	5	4	10
ARMC2	139	94	100.46	83	176.09	187
ARMC2-AS1	0	0	1	0	0	1
ARMC3	79	338	113	61	75.39	42
ARMC4	0	3	1	4	4	3
ARMC5	492.58	512.44	427.18	211.16	528.17	580.7
ARMC6	1052	616	1010	486	1214	1143
ARMC7	402	171	383	212	552	395
ARMC8	2605.53	3006.56	2662.29	1582	3527.44	2808.13
ARMC9	51.01	35.85	49.98	47.29	55.9	42.92
ARMCX1	102	93	108	61	79	128
ARMCX2	162	30	107	136	114	296
ARMCX3	1361	1398	1343.99	862	2029	1296
ARMCX4	64	46	49	109	43	86
ARMCX5	605.78	513.64	482.01	338.87	649.12	746.62
ARMCX5-GPRASP2	72.33	37.36	72.99	71.26	107.06	151.06
ARMCX6	729	619	699	423	1006.02	827
ARMS2	0	0	0	0	1	0
ARNT	2506.31	1513	2700.13	1554.72	2750.07	2448.09
ARNT2	0	3	0	0	1	1
ARNTL	1373.21	1529.97	1099.86	733.11	2118.04	1068
ARNTL2	102.02	311.82	162.25	82.7	149.09	81.08
ARNTL2-AS1	0	0	0	0	0	0
ARPC1A	1496.48	2189.04	1568.71	741	1944.47	1562.45
ARPC1B	18006.26	20845.26	21146	7524.22	22911.46	16881.28
ARPC2	19118.34	20153.31	18799.44	8382.26	25273.32	17441.48
ARPC3	14504.97	15930.41	15625.31	6211.5	16651.8	13353.22
ARPC4	8523.57	9282.1	8206.41	3692.28	10660.24	7880.44
ARPC4-TTLL3	152.42	169.48	96.56	95.75	82.14	168.72
ARPC5	14582.89	15289.73	15414.07	7033.56	20296.98	13776.08
ARPC5L	817	876.06	575	318	1091	657
ARPP19	7098.07	8998.73	6702	4096.72	12123.25	7256.07
ARPP21	4	2	4	5	0	10
ARR3	0	0	0	0	0	0
ARRB1	8387.02	6667.82	10177.19	3877.58	10344.42	7645.3
ARRB2	8346.63	9467.76	8878.76	3885	7523.61	7938.71
ARRDC1	930	599	878.19	427.85	1028.05	877
ARRDC2	2682.02	4173.75	2233.03	1380.87	2988	3336.63
ARRDC3	10220.76	13203.68	9916.65	5751.28	10800.37	14251.32
ARRDC3-AS1	124.57	163.74	123.19	179.11	146.23	125.36
ARRDC4	705	3583.14	1763.12	695.01	1491.99	1884.02
ARRDC5	107	44	64	153	111	132
ARSA	822.1	905.98	765.53	623.23	1177.82	1058.26
ARSB	1450.16	2058.22	2016.17	531.95	1650.14	1318.91
ARSD	1136.99	1529.57	1395.06	522.06	1195.43	1482
ARSE	0	4	0	0	0	4
ARSF	0	0	0	0	0	0
ARSG	587.99	618	638	382	746	566
ARSH	0	0	0	0	0	0
ARSI	0	3	0	0	0	0
ARSJ	5	8	19	6	9	22
ARSK	292.03	109.04	224	159.83	394	324
ART1	0	0	0	0	0	0
ART3	1	0	0	0	0	0
ART4	0	0	0	0	4	0
ART5	0	0	1	0	0	0
ARTN	0	0	0	2	1	1
ARV1	488	226	414.02	205	534	567
ARVCF	109.95	220.19	177.36	33.95	409.64	143
ARX	0	0	0	0	0	0
AS3MT	0	0	0	21.49	0	0
ASAH1	11959.02	13893.25	14154.96	6534.8	12443.39	10013.36
ASAH2	5.17	3.66	4.86	2.57	10.03	3.76
ASAH2B	17.83	10.34	12.14	12.43	13.97	32.24
ASAP1	2182	2873.46	2627.13	1488.28	2334	2294.15
ASAP1-IT1	8	28	19	11	8	7
ASAP1-IT2	37	29.11	37.47	48.48	22	23.81
ASAP2	463	1316	904.86	368	1053.81	541
ASAP3	33	35	44	13	75	49
ASB1	1330.87	1315.48	880.11	912.11	1837	1397.19
ASB10	0	0	0	0	0	0
ASB11	16.35	13.05	13.91	20.25	11.44	10.58
ASB12	2	2	2	1	0	1
ASB13	600	231	646	282.43	587.01	607
ASB14	0	0	0	2	2	2
ASB15	0	0	0	0	0	0
ASB16	2	0	0	0	2.22	1.98
ASB16-AS1	180.27	96	189	124	199.65	223
ASB17	0	0	0	0	0	0
ASB18	0	0	0	0	0	0
ASB2	73.99	153	78	46	270	80
ASB3	543.91	489	521.98	510	766	601.73
ASB4	0	2	0	1	0	1
ASB5	0	0	0	0	0	0
ASB6	1368.58	1209.79	1032.97	661.94	1566.41	1543.46
ASB7	2118.38	1620.79	1811.06	1066	2644	2429.82
ASB8	1655.73	1711.6	1609.03	909.66	2242.42	1764.34
ASB9	16	16	17	16	20	30
ASB9P1	0	0	0	0	0	0
ASCC1	587.11	479.67	570	303.99	871	760.44
ASCC2	1647.93	1175.98	1338.08	972	1626	1669
ASCC3	4371.19	3364.18	3978.44	2706.99	6073.39	4595.48
ASCL1	0	0	0	0	0	0
ASCL2	449	482	395	140	1129	238
ASCL3	0	0	0	0	0	0
ASCL4	0	0	2	1	0	1
ASCL5	2	3	2	0	0	2
ASF1A	1985.64	1085.01	1391.39	1032	2543.21	2232.09
ASF1B	303	165.97	282.01	97	243	191
ASGR1	197	221	605	203	380	346.68
ASGR2	427	446	686	182	371	712
ASH1L	5150.71	4884.66	4264.85	4391.97	7097.96	5300
ASH1L-AS1	67	158.85	62	77	78	100
ASH2L	2437.02	1466	2358	1189	2591.32	2653.97
ASIC1	6	1	8	15	1	31
ASIC2	0	0	0	0	0	0
ASIC3	9	5	4	14	6.71	13
ASIC4	1	1	2	1	3	0
ASIC5	0	0	0	0	0	0
ASIP	2	8	14	2	3	4
ASL	624.99	738.16	693	295.98	661.98	624.75
ASMT	1	6	3	0	1	2
ASMTL	1338.99	956.97	1058	522	1565	1389
ASMTL-AS1	30	38	33.01	39.96	22	31.65
ASNA1	1775	1823.53	1812	703.31	2103.99	1685
ASNS	439	239	283	328	416.18	616
ASNSD1	2336.81	1532	1885.31	1198	2762.05	2264.8
ASPA	0	0	0	0	0	0
ASPDH	0	0	0	0	0	0
ASPG	0	1	0	0	1	0
ASPH	1047.97	4119.98	1225.09	758.04	1447.58	1281
ASPHD1	0	0	0	0	0	0
ASPHD2	491.61	283.99	538	237	611.88	480
ASPM	203	183.01	147	122	307	138
ASPN	1	0	0	0	0	0
ASPRV1	51	96	31	25	62	53
ASPSCR1	364	237	347	163	477	585.99
ASRGL1	341.79	333	619.87	105	316.01	256.85
ASS1	10	15	27	13	15	8
ASTE1	652	467	562.98	409	899	704.03
ASTL	3	219	6	2	7	6
ASTN1	0	0	0	0	0	0
ASTN2	1520.13	1924.18	1793.83	3391.19	2009.06	1478.19
ASUN	993.93	368	773.67	531	1455.97	990.06
ASXL1	2354.17	1827.07	1940	1803	3338	3072.98
ASXL2	3112	1478	2921.2	1843.03	3995.94	2904.89
ASXL3	0	0	0	0	0	0
ASZ1	1	0	0	0	2	0
ATAD1	1993	956.13	1527	1185.01	2440.86	2187
ATAD2	1252.45	958	1085.08	617	2069.54	1059
ATAD2B	2729.84	2320	2773.98	2195.81	3574.29	2785.56
ATAD3A	540.14	383.26	538.54	245.77	568.71	644.34
ATAD3B	441.41	324.21	264.92	280.14	380.84	565.33
ATAD3C	22.14	17.91	30.91	12.09	30.31	28.66
ATAD5	428.97	274	328	283	498.64	413
ATAT1	70	35	53	31	68	65
ATCAY	112.45	119.31	103.72	153.98	110.31	82.39
ATE1	2161	1840.15	2102.66	1278.99	3124.57	2532
ATE1-AS1	4	8	2	0	4	3
ATF1	1632.05	1235	1378	811.91	1951.52	1656.53
ATF2	3458.38	2154.97	2939.62	1970	4892.89	3424.08
ATF3	103	1042	181	54	116	161
ATF4	5748.09	13558.52	6213.29	2972.53	7046.64	6986.06
ATF5	323	836	329	191	280.19	311.98
ATF6	4353.08	3986.63	4356.31	2678.34	4835.63	4459.95
ATF6B	1266	1248	1222	676	1924	1554.84
ATF7	581	408	595.02	478	612	595.48
ATF7IP	7098.49	4857.78	6045.1	6052.92	9932.28	7767.27
ATF7IP2	1300.04	581.52	866.05	938.78	1254.72	1527.96
ATG10	189.05	126.18	195.73	102.88	197.99	171.67
ATG101	693	1109	681	288.97	968	717
ATG12	2251.2	2468.81	1822.07	1150.16	2347.72	2190.02
ATG13	2313.09	2364.17	2198.98	1211.76	3125.99	2479.08
ATG14	1181.17	1120.93	969.2	850.23	1356.08	1288.49
ATG16L1	1391.76	1633.99	1000.78	888.33	1738	1481.97
ATG16L2	1602	1657.19	1704.74	1036.93	1304	1754.98
ATG2A	1484	2425.71	1391.71	809.01	1952	1512
ATG2B	2521.94	1461.65	2174	1871	3241.6	2657.74
ATG3	4045.55	3280.04	4052.14	1841.78	4372	3418
ATG4A	617	428	587	326	827	684
ATG4B	1405	1578.01	1377.07	709.36	1743.51	1839.4
ATG4C	1109	243	988	581	1128.4	1035.95
ATG4D	709	848	569	375	1043.96	617
ATG5	1796	1740.99	1639.52	911.98	2206	1798.97
ATG7	1780	1461	2093.43	991.03	1682	1499
ATG9A	1364.01	1223.04	1539	696	1981.58	1404.03
ATG9B	48	21	37	41	74	137
ATHL1	982.04	753.99	624.98	926.97	703.32	1788.04
ATIC	1540	788	1159	785	1725	1869
ATL1	160	242	143	76	418	155
ATL2	1389	960	1204.8	846.19	1883	1674.31
ATL3	8455.95	6217.98	8092.4	4356.24	12912.28	8300.75
ATM	30022.18	11245.54	17403.03	22506.21	27872.95	39738.86
ATMIN	4278.36	3646.8	3670.78	1969.49	5755.53	4507.47
ATN1	75	76	79	76	75	58
ATOH1	0	0	0	0	0	0
ATOH7	0	0	0	0	0	1
ATOH8	51	7	183	3	24	199
ATOX1	330	386.09	356	193	443	357
ATP10A	1401	951.08	1109	668.9	1735.9	1296
ATP10B	0	0	0	0	0	0
ATP10D	2173	1178.01	2081.25	1108.87	2803.93	2325.01
ATP11A	3032.56	3059.97	3763	2213.3	3950.06	2830.72
ATP11A-AS1	0	0	0	0	0	0
ATP11AUN	0	0	0	0	0	0
ATP11B	8722.18	7828.93	7412.73	4891.94	11348.04	9802.8
ATP11C	2008	1504	1707.94	1237	2367.68	2184.87
ATP12A	0	2	0	0	1	0
ATP13A1	1693.27	1174	1619.4	981.11	1752.15	1806.11
ATP13A2	1800.03	1134.81	1676.09	813.21	2061	1714
ATP13A3	4550.89	14031.14	3967.78	2578.98	6962.45	4553.06
ATP13A4	31	103	41	40	55	62
ATP13A5	1	4	1	1	0	0
ATP1A1	11947.63	15365.38	10221.01	5911.73	16967.44	13991.89
ATP1A1-AS1	86	17	47	59	110	86.81
ATP1A2	5.87	7.04	7.31	8.04	3	9.6
ATP1A3	141	148	76	47	295	113
ATP1A4	0	21	0	10	11	31
ATP1B1	356.91	997.89	355.06	156	310	274
ATP1B2	5.66	12.04	11	13.82	5.65	10.71
ATP1B3	2730.11	5682.97	2963	1409.1	4300.76	2643.08
ATP1B4	45.33	77.73	57.9	65.47	61.76	42.31
ATP2A1	3	10	3	3	5	4
ATP2A2	3206.41	4626.81	3612.07	2475.01	5101.36	2890.29
ATP2A3	10405.55	8999.22	7863.15	5242.42	14294.01	10500.81
ATP2B1	6611.7	47047.84	7476.49	4778.15	8094.98	6494.73
ATP2B2	0	3	2	0	5	1
ATP2B3	0	0	1	0	1	1
ATP2B4	9580.1	8256.55	9066.98	5037.37	17656.58	7768.42
ATP2C1	2363	2474.7	2492	1473	3283	2411.11
ATP2C2	14	0	6	0	9	7
ATP4A	0	0	0	0	0	0
ATP4B	0	0	0	0	0	0
ATP5A1	14609.1	11582.31	14098.45	7014.76	17488.31	16162.07
ATP5B	12656.99	13256.1	12945.63	5814.14	14911.78	12193.55
ATP5C1	4103.09	3841	4195	2118	5059.76	5700.99
ATP5D	909	749	801	433	1058	1011
ATP5E	7480.41	6182.28	7393.7	3541.7	8577.63	7506.94
ATP5EP2	9	5.97	0	2	6	2.92
ATP5F1	5933.89	5788.27	5943.05	2707.06	7098.99	5803.74
ATP5G1	544.91	376.01	474	250.03	469.33	592.46
ATP5G2	4763	4226	4373	2354.01	5460	5181.33
ATP5G3	2500.01	2777.04	2364	1156.77	2998.31	2471.85
ATP5H	2345.93	2191.06	2387.6	1166	2753.97	2556
ATP5I	1288	1339	1190	607	1507	1295.61
ATP5J	1164	1011	1102	511.57	1318	1178.13
ATP5J2	2112	2194	2252.36	957	2390	2337.09
ATP5J2-PTCD1	0	0	21.54	0	0	75.47
ATP5L	4644.14	4208.18	4156	2363	5318.75	4939
ATP5L2	16	11.98	11	9	11	14.92
ATP5O	3105.02	2879	2572	1590	3302	3418.35
ATP5S	330	362	299	193.99	335.75	306
ATP5SL	755.1	604	697	372	1030	789
ATP6AP1	2021	2199	2188	1064	2379	1891
ATP6AP1L	6	3	7	3	4	29
ATP6AP2	8130.47	10998.49	8108.85	3875.38	9479.82	7674.9
ATP6V0A1	913	838.03	1209	708	1055.09	1033
ATP6V0A2	2003.45	1214.19	1718.63	1076.3	2571.19	1755.03
ATP6V0A4	0	0	0	0	0	1
ATP6V0B	3363	5437	3859.59	1549	3807	3095
ATP6V0C	1356.96	2099.99	1478	648	1851.96	1437.97
ATP6V0CP3	0	0	0	0	1	0
ATP6V0D1	4114.11	7329.21	5402.76	2067.01	4298.84	3976.58
ATP6V0D2	2	4	2	5	2	2
ATP6V0E1	4711.79	4680.03	4796.2	2231.29	6343.86	4645.91
ATP6V0E2	1028	672.99	689	554.06	2067.63	1616
ATP6V0E2-AS1	101	11	53	142	103	215.02
ATP6V1A	7250.09	7916.57	8937.26	4067.71	8344.27	6504.26
ATP6V1B1	0	0	0	0	0	0
ATP6V1B2	9406.98	10678.87	12045.02	5091.99	10671	7771.75
ATP6V1C1	2356.98	2007.86	2333.99	1311	3068.56	2124.02
ATP6V1C2	4	3	2	1	3	2
ATP6V1D	1018	1091	1442	829	2012.5	1216.97
ATP6V1E1	2951	3618.06	3452.99	1562	4255	3327
ATP6V1E2	139	71	104	65	178	117
ATP6V1F	1261	1893	1334	641	1457.12	1281
ATP6V1G1	4688.88	5901.98	4561	2345.28	4869.03	5495.81
ATP6V1G2	24.5	2	10	22	8	19.92
ATP6V1G2-DDX39B	36.35	0	0	72.54	0	30.21
ATP6V1G3	0	0	0	0	0	1
ATP6V1H	1433.48	1225.06	1365	756.8	1781.01	1594.07
ATP7A	1511.96	880	1438.98	910.67	2106.5	1459.29
ATP7B	28	34	39	23	81	24
ATP8A1	5435	3954.04	3602	3284.94	6939.21	5856.14
ATP8A2	28	10	18	23	47	52
ATP8B1	1	19	4	5	3	2.95
ATP8B2	5514.93	3088.39	3902.99	2971.82	9053.81	6918.68
ATP8B3	46	37	57	18	68	32
ATP8B4	1263.02	1409.19	1771.98	588.98	1568.93	968.36
ATP8B5P	0	0	0	0	1	2
ATP9A	540	714.62	528	347	668	437
ATP9B	1366.12	1076.03	1219.19	894	1486.46	1484
ATPAF1	1034.59	609	766.11	421	1116	965
ATPAF2	387	303	527	269	489	444.1
ATPIF1	1632.9	1178	1429	680.11	1952.97	1681
ATR	3211.76	1964.36	2446.92	2457	3616.46	3432.17
ATRAID	1992	1720	1871	995	1930	2195
ATRIP	386.88	149	257.95	194.23	388.7	413.12
ATRN	2330	1492.01	2341.95	1178	2424.91	2089.08
ATRNL1	11	1	9	4	7	2
ATRX	10163.53	6935.54	8056.26	6514.82	13507.97	11677.66
ATXN1	3031.6	3793.34	2940.27	1759	6653.49	2114.94
ATXN10	2470.01	1894.98	2240.03	1297	2527.37	2635.99
ATXN1L	2320.01	5041.73	2145.99	1431	3196.84	2197.04
ATXN2	787	428.7	704.05	574.99	892.79	771
ATXN2L	1908.85	1463.17	1511.93	1083.27	1943.01	2129.94
ATXN3	2242.68	1304.33	2184.91	1453.77	2976.69	2296.22
ATXN3L	0	0	0	0	0	0
ATXN7	2995.07	3809.21	2559.55	2298.76	4396.95	3080.43
ATXN7L1	682	432.03	671.79	491.87	1029.02	770.94
ATXN7L2	183	132	155	92	173	256
ATXN7L3	3189.57	3686.12	2795.69	1512.46	3920.87	3202.65
ATXN7L3B	6643.53	5369.3	5361.62	3456.41	8262.67	8589.56
ATXN8OS	0	0	0	0	0	0
AUH	359.51	206	281	225.01	496.47	376
AUNIP	23.02	16.93	22.85	12.04	14	10
AUP1	2171.99	2242.26	2190.37	1153.08	2125.89	2526.2
AURKA	167	133.01	155	75	231	141.99
AURKAIP1	1244.02	1235	1149	529.1	1645	1371.98
AURKAPS1	71	79	53	56	62	69.01
AURKB	29	24	26	16	27	15
AURKC	4	12	2	4	7	5
AUTS2	166.01	588.38	194.87	205.11	703	231.46
AVEN	223	204	201	118	276	248
AVIL	33	28	34	36	22	44.08
AVL9	1105.03	1165.24	989.63	690	1457.97	1225
AVP	0	0	0	0	0	1
AVPI1	59	1109.05	78.6	20	80	83
AVPR1A	211	513.86	366.34	87.44	296.55	79.87
AVPR1B	0	0	0	0	0	0
AVPR2	4	2	9	2	12	8
AWAT1	0	0	0	0	0	0
AWAT2	0	0	0	0	0	0
AXDND1	3	7	20	1	6	27.7
AXIN1	3144.74	3589.63	2854.01	1590	4664.69	3641.97
AXIN2	372	229	348.81	355	572	1031.92
AXL	71.01	113.65	125.98	81.41	91.16	88.98
AZGP1	0	0	0	0	0	0
AZGP1P1	0	0	0	0	0	0
AZI2	2087.03	2064.03	2335.99	1229.01	2964.38	2270.75
AZIN1	7760.49	10719.45	7130.35	4222.94	11136.81	9427.08
AZU1	561	72	58	15	207.91	35
B2M	275276.55	393309.47	259039.84	131525.99	373304.45	246255.1
B3GALNT1	50	275	46	13	492.95	29
B3GALNT2	1054.01	688.13	1028.48	619.98	1289.03	1061
B3GALT1	0	0	0	0	1	0
B3GALT2	152	9	122	146	207	181
B3GALT4	757.96	708	664	376	1116	677
B3GALT5	0	0	1	0	0	0
B3GALT6	963	729	901	498.04	1193	1109
B3GALTL	500	461.55	412.01	246	625	637.74
B3GAT1	315	492.99	254	120	1613.92	131
B3GAT2	0	0	0	0	0	0
B3GAT3	966.19	687.19	759.62	481.52	1155.39	1191.98
B3GNT1	209	64	144	100	288	239
B3GNT2	2084.28	3542.45	1774	923	2584	2121.92
B3GNT3	19	3	3	12	9.13	24
B3GNT4	0	1	1	1	4	1
B3GNT5	613.99	18279.5	825	217.96	567	396
B3GNT6	8.99	11.01	3	2	5	6.81
B3GNT7	211	3469.52	243	93	656	562
B3GNT8	243.78	87	257.18	127	324.06	158.03
B3GNT9	104	174	143	44	331	72
B3GNTL1	111	61	112	84	139	110
B4GALNT1	0	0	2	0	0	0
B4GALNT2	0	0	0	0	0	0
B4GALNT3	26	16	61	12	221	11
B4GALNT4	33	26	22	4	23	20
B4GALT1	4489.21	9942.97	4020.96	2846.03	5620.66	5112.15
B4GALT1-AS1	34	63	35	13	46	35
B4GALT2	85	53	69	24	169.02	51
B4GALT3	1184	807	981	605	1782.07	1162.29
B4GALT4	485	534	392	301	868.82	505
B4GALT5	1467.06	3651.65	1500.86	827.8	3130.25	1164.96
B4GALT6	163	207.97	191	92	217	216
B4GALT7	457	326.9	372.99	191	489	382
B9D1	16	5	21	5	9	11
B9D2	170.95	110.15	178	75	196.94	168
BAALC	17	59	24	5	37	55
BAALC-AS1	0	0	1	0	1	1
BAALCOS	0	0	0	0	0	0
BAAT	2	1	0	1	4	1
BABAM1	1813.99	1347.96	1544.71	865	2138.98	1886.01
BACE1	155	161	245.71	135	140	157
BACE1-AS	32	7.98	31	19	40.04	26
BACE2	359.08	136.04	280.25	126.39	237.73	259.89
BACH1	10189.52	24626.48	14119.38	6319.07	12142.26	8128.95
BACH1-IT2	10	22	14	22	10	5
BACH2	2271.2	694	1141.03	1875.26	861.8	3992.16
BAD	481.01	451	456	212.96	685.98	504
BAG1	1354.46	1395	1417.05	628	1906.49	1404.08
BAG2	347	151	170	127	343	357
BAG3	422.01	799.2	214	264.68	555	569.98
BAG4	1451.84	838.8	1360.33	942.99	1669.31	1320.33
BAG5	3884.71	4436.03	3289.04	1733.4	4844.83	4171.32
BAG6	5868.66	4922.94	5291.87	2795.24	6257.83	5702.56
BAGE	4	3	2	12	2	1
BAGE2	0	0	0	0	0	0
BAGE3	0	0	0	0	0	0
BAGE4	0	0.13	0	0.09	0.2	0
BAGE5	0	1.94	0	0.94	2.87	0
BAHCC1	150	141	176	96.25	151	130
BAHD1	1356	1126.93	1050.34	622	1828.02	1412.02
BAI1	15	27	26	18	23	19
BAI2	42.02	40	52	27	75	34
BAI3	8	11	3	22	32	3
BAIAP2	327	527.83	502.41	176.44	232.97	367
BAIAP2-AS1	556.01	344.15	797.26	285.02	368.28	495.09
BAIAP2L1	13	16	10	8	24	26
BAIAP2L2	9	4	3	3	5	8
BAIAP3	173	88	160	30	242	154
BAK1	807	1037.16	767	299	1303	881.01
BAMBI	37	10.96	46	2	17	20
BANCR	0	0	0	0	0	0
BANF1	1560	1294	1454.07	731	1828	1908.75
BANF2	0	0	0	0	0	0
BANK1	4205.26	1383.91	2605.01	1789	1723	4658.72
BANP	971.38	730.91	854.88	525.19	1328.88	1095.45
BAP1	2504.9	2362.79	2286	1190	3171.36	2891
BARD1	889.83	1056.14	1047.1	579.86	1486.88	901
BARHL1	0	0	0	0	0	1
BARHL2	0	0	0	0	0	0
BARX1	0	0	0	0	0	1
BARX2	0	0	1	0	0	0
BASP1	1048	2701.43	992.21	507.13	730	856.12
BASP1P1	0	0.96	0	0	0	0
BATF	722	406	537	282	1449.38	504
BATF2	65	95	100	48	53	42
BATF3	167	113	166	52	163	167
BAX	711	663	695.01	351	751	689
BAZ1A	6854.84	6612.34	6455.34	4080.35	8755.09	6480.96
BAZ1B	5715.98	2433.19	4529.27	3165.05	7623.44	5904.04
BAZ2A	4545.39	5157.12	4425.33	3036	5635.63	4815.93
BAZ2B	3167.08	4588.77	4001.1	2298.55	3503.42	2923.03
BBC3	585.28	366.68	568.63	293	771.94	594
BBIP1	555.93	432	499.07	300.22	691.59	606.46
BBOX1	0	0	0	0	0	0
BBS1	290.01	128	281	152	255.19	298
BBS10	675.98	159	502.97	352	709	638
BBS12	155	90	143	101	306	146.99
BBS2	1036	355	1058	793	1493	1317
BBS4	272.18	241	199	175	332	361.88
BBS5	959.67	896.86	976.34	875.84	1230.35	1004.56
BBS7	461.98	135	386	270.14	618.01	520
BBS9	1001	653.54	767	596	1291	1121.94
BBX	5802.72	5405.16	4533.22	3433.15	7977.84	6616.36
BCAM	2	0	0	0	0	1
BCAN	1	1	0	0	6	0
BCAP29	1374.99	1412.13	1336.81	662.13	1701	1422.02
BCAP31	3694.06	3963.01	3587.92	1798.08	4929.21	3942
BCAR1	1	3	1	0	19	2
BCAR3	100	461.49	86	26	74	69
BCAR4	2	0	0	0	0	0
BCAS1	26.58	35.04	23.15	17.06	32.99	18.72
BCAS2	1315.74	1635	1072	609.01	1741.07	1546.96
BCAS3	1112	1074.99	984	625	1387	1095
BCAS4	382	118	185	188.99	265	415
BCAT1	1216.97	1763.66	1019.69	772.47	879	1109.7
BCAT2	458	255	423	171	533	550
BCCIP	1410.03	1523.93	1291	710.05	1533.09	1521
BCDIN3D	437.89	248.59	313.34	221.04	502.73	417.86
BCDIN3D-AS1	14.03	5.82	10	19	9.01	20
BCHE	1	0	0	0	0	0
BCKDHA	1514	1338	1673.02	648	1500	1414.38
BCKDHB	555.11	257.37	381.17	331.46	503.92	721.98
BCKDK	972	1209	1100	517	1162	878
BCL10	1588.38	3162.38	1644	864.25	2028.12	1487.25
BCL11A	876.94	171	787	527.31	433	1148.01
BCL11B	8307.39	5849.06	4457.28	6336.17	9795.34	12718.67
BCL2	4763.12	3611.91	4150.6	2408.72	10196.79	8594.17
BCL2A1	1446	12239.45	1174	659	1635	1933
BCL2L1	1985.1	2677.04	2084	856.97	4299.96	1559
BCL2L10	0	1	0	0	2	1
BCL2L11	1747.96	2579.6	1795.79	1155	3380.37	2280
BCL2L12	203	146	195	81	225	247
BCL2L13	2996.73	1631.51	2879	1641	3141.23	3032.03
BCL2L14	5	41	17	5	9	1
BCL2L15	130.65	94.13	76.15	89.06	137.54	71.67
BCL2L2	303.93	541.99	395.48	215.83	442.38	261.64
BCL2L2-PABPN1	932.6	1005.12	831.45	481.38	834.32	819.75
BCL3	254	1033.25	354	140	318	359
BCL6	2132.97	5694.76	2094	1334	2514	1977.11
BCL6B	3	5	0	1	3	2
BCL7A	772.06	485.99	386.04	394.29	242	1219
BCL7B	1457	3641.98	1371.07	674	1837.74	1572
BCL7C	1066	908	850.03	486	1290.99	1203
BCL9	309	289.83	220	225	308.03	512.89
BCL9L	2041.72	1411.01	1131.54	1201	2098.94	2064
BCLAF1	13207.76	16429.16	10925.98	8228.83	14036.9	15597.17
BCMO1	0	0	0	0	0	0
BCO2	8	11	13	19	19	17
BCOR	2449.93	2307.02	1981	1412	3073.04	2529
BCORL1	222	78	228	157	294	193
BCORP1	218.89	2	75	158.49	182	0
BCR	5478.25	4413.48	3092.86	2220.53	5319.46	5534.35
BCRP2	9.47	108.94	27.75	65.07	151.07	46.48
BCRP3	4.15	17.98	12.36	7.41	10.82	39.39
BCS1L	241	105	232	173	215	342
BCYRN1	1	2	2	1	2	3
BDH1	432.53	161.02	210.59	189.98	324.99	492.01
BDH2	505	224	349	235.01	445	661
BDKRB1	0	0	0	0	0	0
BDKRB2	1	3	0	0	1	2
BDNF	3	28	5	7	8	2
BDNF-AS	19	10	15	14	14	23
BDP1	5250.7	3528.03	4531.03	3882.96	5913.72	5374.05
BEAN1	0	0	0	0	0	0
BECN1	3593.15	3239.62	3174.41	1681.73	4314.21	3425.51
BECN1P1	0	0	0	0	0	0
BEGAIN	34	5	27	20	6	23
BEND2	450.03	2517.8	1159.98	465.12	397	498
BEND3	137.99	213.02	131	84	161	121
BEND3P3	2.05	4	3	3	3	1
BEND4	198	33	145.18	97	129	250
BEND5	90	12	44	63	25	160.03
BEND6	6	8	13	3	9	19
BEND7	2	5	8	3	15	2
BEST1	131	487	258	115	153	211
BEST2	0	2	7	3	10	1
BEST3	3	11	3	4	9	0
BEST4	9	8	10	9	13	9
BET1	656.28	700	624	444	904	715.87
BET1L	1237.62	1526.87	1148	660.99	1404	1557
BEX1	64.94	19	3	2.01	27	4
BEX2	309.06	166	169	140.99	233	482
BEX4	1040	935.31	967	522	1420	1678.79
BEX5	54	39	33	38.31	42	111
BFAR	1797.68	1540.04	1523	984.99	2463.35	1683
BFSP1	80	147	57	20	173	43
BFSP2	12	10	12	5	14	12
BGLAP	0	0	2.63	7.7	0	3.82
BGN	0	1	1	0	3	0
BHLHA15	13	1	6	11	8	13
BHLHA9	0	0	0	0	0	0
BHLHB9	99	51	91	79	155	163
BHLHE22	0	1	1	0	0	0
BHLHE23	0	0	0	0	0	0
BHLHE40	2316.54	12502.38	3739.57	1035	5775.95	3140.79
BHLHE40-AS1	0	0	0	0	0	0
BHLHE41	67	12	56	45	73	57
BHMT	0	0	0	0	0	0
BHMT2	20.37	25.77	27.53	26.6	24.48	16.52
BICC1	11	9	4	5	7	21
BICD1	253	161	217	166	350	346
BICD2	3506.48	2561	3870.2	2474	3371.63	3677
BID	3116.85	4774.53	3605.24	1478	3425.04	2845.94
BIK	61	40	53	17	60	45
BIN1	4187.06	2855.85	2404.98	1800.04	3023.89	4795.01
BIN2	14129.27	13540.02	13707.66	7720.13	21792.64	13917.35
BIN3	891.01	1398.09	791	413	964	895.44
BIN3-IT1	16	40	25.81	47	34	18
BIRC2	4431.15	6118.74	4288.18	2498.51	5440.01	4837.58
BIRC3	11341.15	11400.99	9570.87	6012.39	11663.56	14068.8
BIRC5	69	49	54	13	57	41
BIRC6	15872.1	13147.34	13792.65	11477.14	21948.87	16939.63
BIRC7	0	1	0	0	0	0
BIRC8	0	0	0	0	0	0
BIVM	330.7	190.19	338.45	232.43	626.72	447.39
BIVM-ERCC5	344.21	306.39	445.33	96.82	472.48	410.73
BLACAT1	0	0	0	5	3	2
BLACE	0	1	0	0	0	1
BLCAP	1896.04	909	1533	1052	1880	2164.47
BLID	0	0	0	0	0	0
BLK	1546	260	904	395	560	988.98
BLM	606	456	527.02	314	836.85	630
BLMH	1310.47	1139.41	1111.11	686.86	1422.9	1370.13
BLNK	626	83	399.04	318	221	716
BLOC1S1	1765.27	2177.54	1847.35	774.88	2056.52	1582.46
BLOC1S1-RDH5	29.06	41.11	14.65	6.54	20.28	20.49
BLOC1S2	1877.59	2544.47	1846.79	1042.95	2079.14	2280.79
BLOC1S3	518.41	393.15	425.89	240.16	795.04	505.01
BLOC1S4	884	728	624.86	386	1044	987.13
BLOC1S5	1286.52	740.02	977.34	822.04	1524.49	1350.43
BLOC1S5-TXNDC5	162.37	476.12	467.59	182.67	261.39	288.19
BLOC1S6	4681.6	7205.02	4947.86	2369.05	6654.29	4582.59
BLVRA	1136	1836	1340	626	1705.99	1029
BLVRB	1464	1970	1875	844	2147.03	1420.96
BLZF1	508.99	618.1	531.17	380.62	791.53	501
BMF	972	297	1144	604	929.71	811
BMI1	2403.58	1951.92	1779.41	1281	3702.52	2730.75
BMP1	165	155	141	71	189	188.01
BMP10	0	0	0	0	1	1
BMP15	0	0	0	0	0	0
BMP2	9	12	12	3	7	3
BMP2K	1596.28	936.33	1872.73	988.14	1477.98	1539
BMP3	56	5.9	15.33	28	11	54.91
BMP4	4	0	1	1	3	2
BMP5	0	0	0	0	0	1
BMP6	453	908	905	195	703	243
BMP7	57.51	71.38	81.49	84.92	71.22	62.93
BMP8A	28.57	31.2	31.98	33.33	48.31	36.93
BMP8B	86.67	85.27	144.34	56.98	126.68	110.09
BMPER	0	2	2	1	8	0
BMPR1A	457	290.03	275	228	749.97	320
BMPR1B	7	3	5	3	4	2
BMPR2	2549.29	2382.99	2494.08	1764.01	3987.17	2669.98
BMS1	2894.89	1829.73	2232.69	1583.31	3363.7	3172.34
BMS1P17	0.49	0	0	1.98	0	0.5
BMS1P18	0.49	0	0	1.98	0	0.5
BMS1P20	614.02	223.24	476.85	263.52	300	434.41
BMS1P4	142.35	89.14	112.32	171.62	148.91	153.41
BMS1P5	318.97	230.49	288.52	561.78	366.74	301.41
BMS1P6	363.51	365.92	368.36	503.18	403.45	440.21
BMX	26	24.01	10	3	19	7
BNC1	0	0	0	0	0	0
BNC2	118	1238.02	269.47	134	416.01	219.02
BNIP1	262	327	206	125	376	263
BNIP2	7360.56	12622.52	7745.67	3554.86	8869.46	7580.27
BNIP3	504	207	342	329	530	734
BNIP3L	7344.7	8776.03	8426.32	3854.61	8491.11	7165.02
BNIPL	6	3	2	14.17	15	12.02
BOC	1	1	0	2	6	1
BOD1	779	403.9	583	394	774.04	951
BOD1L1	8677.52	8268.66	8432.56	6082.59	10328.92	9223.15
BOD1L2	0	0	1	0	0	0
BOK	94	197.99	179	44	392.77	112
BOK-AS1	0	0	1	0	0	3
BOLA1	252	103	166	132	368.64	271
BOLA2	433.5	355.5	368.75	183	518	379.94
BOLA2B	433.5	355.5	368.75	183	518	379.94
BOLA3	165	117	141	80	275	199
BOLA3-AS1	71.51	78.6	63	59.45	79.03	67.42
BOLL	0	0	0	0	0	0
BOP1	771	450	703	370	727	860
BORA	509.4	242.34	337.23	259	600.72	452
BPESC1	0	0	0	0	0	0
BPGM	860	1581	637.87	328	1664.48	899
BPHL	116	65	124	77	138	128
BPI	1291	337	435	172	851	249
BPIFA1	0	0	0	0	0	0
BPIFA2	0	0	0	0	0	0
BPIFA3	0	0	0	0	0	0
BPIFA4P	0	0	0	0	0	0
BPIFB1	0	0	0	0	0	0
BPIFB2	0	0	0	0	0	0
BPIFB3	0	4	3	0	1	1
BPIFB4	1	2	2	0	3	0
BPIFB6	0	0	0	0	0	0
BPIFC	0	0	0	0	1	1
BPNT1	743.01	264.8	619.54	402.99	803.6	833.16
BPTF	8201.96	5368.01	6993.71	6104.58	11319.12	9408.69
BPY2	0	0	0	0	0	0
BPY2B	0	0	0	0	0	0
BPY2C	0	0	0	0	0	0
BRAF	1097.67	1031	853	675.03	1226.48	1281.47
BRAP	1743	1732.43	1465	912	2125.91	1855
BRAT1	1461	751	1320	673.13	1485.76	1478
BRCA1	440.01	262.99	433.54	264.04	514.75	390.01
BRCA2	351	323.67	349	214.33	506	371
BRCC3	1147.13	674.54	1138.67	628.81	1474.95	1204.98
BRD1	2787.89	3094.54	2265.11	1683.71	3675.11	3024.28
BRD2	9268.56	9598.56	7360.18	4885.58	12757.49	9522.17
BRD3	2676	1435.98	2999	1528.96	4071.41	2957
BRD4	1046.93	1007.99	914.51	845.95	974	858
BRD7	3514.66	1875	2816.2	1782.63	4115.93	3320.94
BRD7P3	0	0	0	0	0	1
BRD8	1604	554.25	1317	903.87	1779.42	1915.98
BRD9	1213.22	1043.18	1068.96	690	1329.94	1363.04
BRDT	7	12.1	4	6	3.52	3.48
BRE	1194	1231.64	1072.93	625	1542.49	1087.41
BRE-AS1	388.79	1918.96	592	58	111	799.94
BREA2	9.27	9.03	4	9	5	5
BRF1	861	690.82	682	499	1206.98	918.91
BRF2	543	405	378	216	585	489
BRI3	1784	2729.92	2731	1135.67	2630.38	2044
BRI3BP	494.67	202	481	177	465	393.87
BRICD5	21	10	15	16	29	33
BRINP1	0	0	0	0	0	0
BRINP2	0	0	0	0	0	0
BRINP3	0	0	0	0	0	0
BRIP1	473.41	450.85	359.28	394.41	669.5	357.38
BRIX1	991	784.01	766	470	1056	1187
BRK1	3462	3724.74	3317.94	1545.99	4113.02	3495
BRMS1	1545	1544.01	1447.99	729	1838	1626
BRMS1L	147.28	117	115	96	223	172
BROX	4392.15	3700.02	4475.73	2356.06	5994.03	4162.98
BRPF1	1981.9	3131.19	1669	1018.99	2591.17	1964.4
BRPF3	682	755.77	483	417	741	701
BRS3	0	0	0	0	0	0
BRSK1	33	6	23	24	41	33
BRSK2	1	1	2	0	4	8
BRWD1	6003.33	6345.36	5840.32	5896.78	9301.16	6413.92
BRWD1-AS1	0	0	2	1	0	0
BRWD1-IT2	20	27	19	15	14	25
BRWD3	3813	2921.49	3755.71	2587	4922.47	3914.31
BSCL2	232.88	266.67	319.71	167.34	332.89	299.15
BSDC1	2205	1989.39	2203.04	1204.65	2851	2440
BSG	5866.94	6796.7	6223.96	2338	7717.46	5687.24
BSN	8	5	8	8	5	3
BSN-AS2	22.01	18.69	19.06	33.03	24.16	21.43
BSND	1	3	0	0	2	1
BSPH1	0	0	0	0	0	0
BSPRY	39.05	44	47	11	47	52
BST1	1682.97	2578.82	2109.24	1072.53	1531.99	1136
BST2	2720.02	2416.02	2890.74	1293.8	3568.22	2568.11
BSX	0	0	0	0	0	0
BTAF1	3490.04	3214.28	3257.27	3037	4205.27	3537.68
BTBD1	3563.32	3729.63	3202.7	1894	4743.61	3514.81
BTBD10	1037	940.01	1166.62	551	1538.5	931
BTBD11	966	627	805	643	866	1570.13
BTBD16	0	0	1	0	0	0
BTBD17	2	0	0	3	4	0
BTBD18	0	0	0	0	0	0
BTBD19	16	73	11	10	8	16
BTBD2	1971.68	1203	1712	961	2346	2059
BTBD3	417	353	428.98	227	500	502.02
BTBD6	971	1268	883	475	1493	1045
BTBD7	1010	885	1075.95	725.87	1267.09	1152.47
BTBD8	43	20	36	41	53	60
BTBD9	1278.78	1348.44	1048.91	831	1849.49	1467.25
BTC	0	0	0	0	0	0
BTD	475.01	435	461.91	213	716	476
BTF3	15096.25	15112.17	13016.93	7741.63	17290.5	18179.12
BTF3L4	2349.05	2018.19	2383.99	1301.62	2664.02	2761.1
BTF3P11	0	0	1	0	0	1
BTG1	21297.52	37941.15	17062.84	14882.94	19458.82	30760.22
BTG2	11113.23	20839.99	10821.79	4415.19	7266.91	13996.94
BTG3	176	573	147.43	109.97	314	146
BTG4	0	0	0	0	0	1
BTK	4315	2859.36	4976.07	2012.4	4357.92	4497
BTLA	1660.81	255	752.99	1090.92	1157.51	1909.04
BTN1A1	7	2	5	2	7	7
BTN2A1	1421.69	1591.21	1240.03	1064.97	2019.6	1292.4
BTN2A2	797.19	491.13	746.89	553.29	851.86	712.61
BTN2A3P	64	37.3	51	50	54	37
BTN3A1	7022.69	3849.94	4923.38	4275.83	8452.88	5086.89
BTN3A2	10450.52	3396.86	7816.66	5115.21	16695.86	9927.58
BTN3A3	4663.21	2941.2	3292.3	2584.88	4322.26	4389.42
BTNL10	0	1	0	0	0	0
BTNL2	0	0	0	0	0	0
BTNL3	9	0	4.29	0	0	22.85
BTNL8	7	94	6.71	6	11	21.15
BTNL9	19	2	14	18	2	8
BTRC	1066	549	772.63	615.2	1244.09	1085.83
BUB1	170	114	136	103	216	149
BUB1B	76	65	80	38	89	46
BUB3	4898	4047.91	3665.05	2479.27	5754.4	5914.79
BUD13	863	626	678	504.53	1234	757.72
BUD31	1161	1661.24	1250	605.12	1422.76	1223
BVES	33.02	40.49	34.13	34.55	46.53	28.77
BVES-AS1	0	0	0	0	0	0
BYSL	280	224	243	70	262	234
BZRAP1	900.52	2720.96	990	544	2002	1005
BZRAP1-AS1	1089.7	1160.98	1150	724.68	1362.97	1355
BZW1	12020.87	28343	10169.31	5376.82	15350.37	11579.41
BZW2	1179.99	695	1089.21	614.7	1101	1698.96
C10orf10	9	9	14	1	11	23
C10orf105	78	52	96	32	81	66
C10orf107	0	0	0	0	0	0
C10orf11	125	150	150	64	90	121
C10orf111	16	4	14	12.3	12	10
C10orf113	0	0	0	0	0	0
C10orf115	0	0	0	0	0	0
C10orf118	2899.58	3464	2475.22	1841.85	4654.64	3053.05
C10orf12	873	1521.01	922	677	1261	861
C10orf120	0	0	0	0	0	0
C10orf126	0	0	2	2	0	0
C10orf128	380	1088.24	444	180	1164.17	365.67
C10orf129	0	0	0	0	0	0
C10orf131	4	13	10	12	8	6
C10orf2	447	207	271	258.73	445	535
C10orf25	46	17	49	23	55	58
C10orf32	990.46	1837.22	1391.12	720.55	1654.36	1565.73
C10orf32-ASMT	61.19	78.04	93.66	77.05	101.89	103.04
C10orf35	55	11	32	23	38	81
C10orf40	0	0	0	0	0	0
C10orf53	0	0	0	0	0	0
C10orf54	13287.89	11524.24	16050.03	7266.01	15059.11	12991.54
C10orf55	5	63	4	2	2	1
C10orf62	0	0	0	0	0	0
C10orf67	0	1	0	0	2	3
C10orf71	1	2	0	0	0	0
C10orf71-AS1	0	0	0	0	0	0
C10orf76	1458.99	955	1561.55	869.1	1724	1809
C10orf82	0	1	3	0	2	2
C10orf85	0	0	0	0	0	0
C10orf88	325	238	264	210	463	314
C10orf90	0	0	0	1	1	0
C10orf91	4	13	7	2	1	10
C10orf95	3	3	3	3	5	2
C10orf99	0	1	0	0	0	0
C11orf1	219.4	144	128	96	220	291
C11orf16	0	0	0	0	0	0
C11orf21	1362.79	1078.88	1510.01	798.92	2121	1519.99
C11orf24	451	303	412	214	567	450.62
C11orf30	1153.86	673.69	959.6	737	1410.62	1186.6
C11orf31	1993.98	1306.86	1709	862	1932.99	2289.89
C11orf35	37	17	29	36	25	63
C11orf40	0	0	0	0	0	0
C11orf42	0	0	0	0	0	0
C11orf44	2	3.72	0	1.96	1	3.06
C11orf45	26	8	39	17	34	15
C11orf48	116.21	73.79	99.34	67.21	96.07	129.68
C11orf49	266	195	282	138	367.99	356
C11orf52	0	1	0	0	0	1
C11orf53	0	0	0	0	0	0
C11orf54	935	402	717.85	508.22	1209	893.98
C11orf57	1748.21	1222.11	1620.27	929.99	2124.16	2043.99
C11orf58	7492.42	6842.4	6374.61	3822.8	8844.74	7956.31
C11orf63	137	90.05	121	149.98	113	135
C11orf65	5	2	5	7.94	8	6
C11orf68	415	189	309.54	236	364.86	419
C11orf70	20.04	19.03	17.97	33.23	32.81	13.2
C11orf71	428.5	285	326	256.01	403	450
C11orf73	733.07	476	607	312.9	783.17	894.01
C11orf74	80.01	73	119	44	73	137
C11orf80	145	107	108.3	115	162	173.97
C11orf82	261	72	424	170	202	311
C11orf83	256	158	306.82	142.05	378	299
C11orf84	340.44	206.95	239	126	435	258
C11orf85	0	0	0	1	0	0
C11orf86	0	2	0	0	0	0
C11orf87	0	0	2	0	0	0
C11orf88	0	0	0	0	0	0
C11orf91	0	2	0	1	1	0
C11orf94	0	0	0	0	0	0
C11orf95	296.98	317.18	257	181	400.98	368
C11orf96	0	23	0	0	1	7
C11orf97	0	0	0	0	0	1
C12orf10	752	591	736	409	844	884.01
C12orf29	736.49	367.91	494	365	769.87	827.98
C12orf36	0	0	0	0	0	0
C12orf4	891	574.98	909.25	524.01	1017.85	1017.71
C12orf40	5	2	1	4	1	2
C12orf42	63	15	41	51	29	110
C12orf43	678.17	584.98	591.99	338.88	856.73	749.09
C12orf45	257	196.43	242	124	237	303
C12orf49	1514	1102.31	1319.06	707.84	2178.57	1428
C12orf5	1234.6	1334.92	1151.43	615.77	1562.66	964.46
C12orf50	0	0	0	0	0	0
C12orf54	0	0	1	0	0	1
C12orf56	0	0	3	0	1	0
C12orf57	1630.26	893.34	899.05	867.11	2019.81	2642.44
C12orf60	32	12	15	10	37	17
C12orf61	65	89	36	32	34	115
C12orf65	819.27	435.95	545.93	457.1	1031.31	838.24
C12orf66	264	194	174	164	252	319
C12orf71	0	0	0	0	0	0
C12orf73	101	60	67	78	82	99
C12orf74	11	2	8	13	5	4
C12orf75	1430.83	1668.85	1013.05	509	2732.32	1072
C12orf76	294	352	301	187	430	281.99
C12orf77	0	1	0	1	0	0
C12orf79	38.01	91	22	51	25	58
C12orf80	0	0	0	0	0	1
C14orf1	405	231.99	324.41	195.52	498	464
C14orf105	4	2	4	7.99	7.32	4
C14orf119	1979.99	872	1732.08	907.86	2511.33	1861
C14orf132	65	13.88	62.99	65.15	111	169
C14orf142	396	210	335	185	433	353
C14orf159	1812	1558.94	2004.12	1169.42	2272.03	1917
C14orf164	6	17	8	0	7	8
C14orf166	3270	2844	3024.96	1459	3771	3134.85
C14orf169	942.08	891.84	716.98	463.77	1447.33	1199.05
C14orf177	0	0	0	0	0	0
C14orf178	5	2	3	3	5	1
C14orf180	0	0	0	0	0	0
C14orf182	73.46	28	48	98.99	51	57.99
C14orf183	0	4	2	6	3	4
C14orf2	1843.01	2278.13	1927.92	981.94	2223.05	2081.46
C14orf23	203.58	248.69	222.42	242.5	207.15	193.41
C14orf28	248	136	163	140	274	289.73
C14orf37	3	12	2	0	3	1
C14orf39	0	0	0	0	0	0
C14orf64	111	19	62	102.6	81	223
C14orf79	26	21	20	7	21	26
C14orf80	268	255.5	270.33	121	285.89	239.99
C14orf93	385	208	316	238.45	395	526.05
C15orf26	47	246	99	45	43	43
C15orf27	1	0	1	1	1	0
C15orf32	0	0	0	0	0	0
C15orf37	160	295	152	75	154	179
C15orf38	1470.43	1062.31	1140.42	874.93	170.63	1110.44
C15orf38-AP3S2	392.5	389.39	592.86	160.02	95.79	563.3
C15orf39	3104.51	4013.32	3340	1459.99	2610	2645
C15orf40	471.12	342.16	421.63	293	588.02	506.24
C15orf41	131	79	89	92	171	138
C15orf43	1	0	0	0	0	0
[truncated: 24,342 more rows]
